# Supplementary material for: Proteomics Analysis Reveals the Molecular Mechanism of MoPer1 Regulating the Development and Pathogenicity of Magnaporthe oryzae
Source: Front Cell Infect Microbiol. 2022 Jun 24;12:926771. doi: 10.3389/fcimb.2022.926771 (PMC9269092; doi:10.3389/fcimb.2022.926771)
Supplement: Supplementary file 1 [file Table_1.xls]

## Sheet: Sheet1
Suppl Table 1. Sample mass spectrometry identification results.
Accession	Gene Name	Description	Coverage [%]	# Peptides	# PSMs	# Unique Peptides	# AAs	MW [kDa]	calc. pI	Score Sequest HT: Sequest HT	Abundances (Grouped): F1, 126	Abundances (Grouped): F1, 127	Abundances (Grouped): F1, 128	Abundances (Grouped): F1, 129	Abundances (Grouped): F1, 130	Abundances (Grouped): F1, 131
XP_003709354.1	MGG_06648	uncharacterized protein MGG_06648 [Pyricularia oryzae 70-15]	58	59	283	59	1004	109.6	6.04	340.53	101.7	102.6	101.7	98.6	97.2	98.3
XP_003710672.1	MGG_05753	protein disulfide-isomerase [Pyricularia oryzae 70-15]	80	41	344	41	510	55.8	4.98	516.69	105.3	106.3	104.7	96.1	92.5	95.1
XP_003714591.1	MGG_01607	calnexin [Pyricularia oryzae 70-15]	54	33	296	33	577	63.8	5.14	413	105	106.1	104.8	93	95.1	95.9
XP_003716409.1	MGG_03510	UDP-glucose:glycoprotein glucosyltransferase [Pyricularia oryzae 70-15]	39	52	131	52	1508	167.9	5.4	142.25	97.6	96.3	96.1	104.6	100.9	104.5
XP_003709505.1	MGG_06786	disulfide-isomerase A6 precurso [Pyricularia oryzae 70-15]	68	30	128	30	471	50.5	7.43	207.22	107.6	109.2	106.2	87.3	98.1	91.5
XP_003709704.1	MGG_06958	hsp70-like protein [Pyricularia oryzae 70-15]	64	40	169	37	651	70.7	5.14	225.17	105.2	106.7	105.8	106	84.4	92
XP_003714739.1	MGG_01742	elongation factor 2 [Pyricularia oryzae 70-15]	57	42	158	42	844	93.6	6.83	174.26	95.4	93.5	96.1	105.9	104.1	105
XP_016846033.1	MGG_10252	uncharacterized protein MGG_10252 [Pyricularia oryzae 70-15]	68	28	192	28	486	55	5.85	265.54	99.3	100.1	100.4	103.8	90.8	105.5
XP_003709345.1	MGG_06643	uncharacterized protein MGG_06643 [Pyricularia oryzae 70-15]	47	33	126	33	779	85.8	5.74	148.51	96.9	98	98.2	109.9	95.3	101.7
XP_003716804.1	MGG_03185	ATP synthase subunit beta [Pyricularia oryzae 70-15]	63	22	125	22	514	55	5.59	208.34	98.9	98.6	95.3	103.6	100.5	103.1
XP_003711184.1	MGG_09082	uncharacterized protein MGG_09082 [Pyricularia oryzae 70-15]	35	37	128	37	1235	131.5	5.26	186.06	104.1	104.3	102.5	97.4	95.5	96.2
XP_003709423.1	MGG_06712	5-methyltetrahydropteroyltriglutamate-homocysteine S-methyltransferase [Pyricularia oryzae 70-15]	48	35	119	35	766	85.9	6.44	153.79	106.5	107.9	108.9	87.8	93.9	94.9
XP_003716248.1	MGG_03641	elongation factor 1-alpha [Pyricularia oryzae 70-15]	66	29	180	29	473	51.3	9.2	276.51	93.4	91.3	97.2	103.5	109.8	104.9
XP_003718330.1	MGG_11513	heat shock protein SSB1 [Pyricularia oryzae 70-15]	60	36	130	36	614	66.6	5.5	176.86	98.9	97	95.5	98.2	105.7	104.6
XP_003718919.1	MGG_00198	flavohemoglobin [Pyricularia oryzae 70-15]	59	22	109	22	447	48.6	6.28	144.08	100.6	101.4	103.6	101.3	96.2	96.8
XP_003718951.1	MGG_00175	6-phosphogluconate dehydrogenase [Pyricularia oryzae 70-15]	62	26	109	26	492	54.2	6.47	160.42	112.4	112.2	114.9	86	86.6	87.9
XP_003709137.1	MGG_02368	galactose oxidase [Pyricularia oryzae 70-15]	51	26	118	26	669	70.8	6.02	161.01	70.3	71.4	70	126	131.3	131.1
XP_003710703.1	MGG_10607	enolase [Pyricularia oryzae 70-15]	60	21	99	21	438	47.1	5.33	146.04	106.6	107.5	107.5	95.9	89	93.5
XP_003720869.1	MGG_02867	uncharacterized protein MGG_02867 [Pyricularia oryzae 70-15]	39	33	74	33	974	105.2	5.77	100.89	92.1	94.4	92.3	107.5	105.2	108.5
XP_003717853.1	MGG_01084	glyceraldehyde-3-phosphate dehydrogenase [Pyricularia oryzae 70-15]	66	16	85	16	336	35.9	6.92	135.07	105	105.4	105	94.2	94.5	95.8
XP_003719796.1	MGG_04045	mannosyl-oligosaccharide glucosidase [Pyricularia oryzae 70-15]	51	31	82	31	823	93.4	5.45	109.86	100.8	100.9	103.3	93.5	98.1	103.4
XP_003712735.1	MGG_05193	cell division control protein 48 [Pyricularia oryzae 70-15]	47	33	69	32	820	89.9	5.07	79.46	95.8	94.6	94.4	103.7	104.9	106.7
XP_003714128.1	MGG_11259	uncharacterized protein MGG_11259 [Pyricularia oryzae 70-15]	51	23	87	23	600	61.8	4.96	114.23	105	105.1	103.2	96.5	96.3	93.9
XP_003712576.1	MGG_05063	phosphoglycerate kinase [Pyricularia oryzae 70-15]	58	26	96	26	474	50.6	8.27	106.06	101.3	102.3	101.8	98.8	97.1	98.6
XP_003709473.1	MGG_06759	heat shock protein 90 [Pyricularia oryzae 70-15]	44	35	93	35	702	79.5	4.98	107.86	101	101.4	98.4	103.4	97.8	98
XP_003720172.1	MGG_14971	elongation factor 3 [Pyricularia oryzae 70-15]	42	36	79	36	1055	117.1	6.32	69.5	103.9	101.2	102.9	100.3	86.3	105.4
XP_003718037.1	MGG_00922	vacuolar protease A [Pyricularia oryzae 70-15]	46	20	104	20	395	43.1	5.31	152.34	102.8	105.2	107.2	100.9	90.7	93.2
XP_003719871.1	MGG_03982	actin [Pyricularia oryzae 70-15]	70	17	137	17	375	41.7	5.69	211.24	62.6	92.9	159.3	87.1	115.4	82.7
XP_003716398.1	MGG_03521	aconitate hydratase [Pyricularia oryzae 70-15]	41	31	80	29	784	85	7.03	86.24	99.3	100.1	100.5	98	100.5	101.6
XP_003710589.1	MGG_05690	uncharacterized protein MGG_05690 [Pyricularia oryzae 70-15]	42	25	73	25	617	67.8	7.61	74.81	110	112.4	111	89.3	88.3	88.8
XP_003712965.1	MGG_07752	ATP synthase subunit alpha [Pyricularia oryzae 70-15]	46	25	98	25	551	59.5	9.26	133.08	96.9	99.3	98	107.1	95.9	102.7
XP_003710561.1	MGG_05663	carboxypeptidase Y [Pyricularia oryzae 70-15]	46	16	77	16	552	61.6	5.72	107.34	106	104.1	101.7	96.1	95	97.1
XP_003709936.1	MGG_09287	oligosaccharyltransferase alpha subunit [Pyricularia oryzae 70-15]	53	22	62	22	484	54.5	9.28	87.2	93.7	92.4	93.9	111.4	102.6	105.9
XP_003715566.1	MGG_07331	1,3-beta-glucanosyltransferase gel1 [Pyricularia oryzae 70-15]	44	24	68	24	446	48.8	5.52	84.85	127.6	129.1	126.1	68.7	76.1	72.4
XP_003709308.1	MGG_02503	glucose-regulated protein [Pyricularia oryzae 70-15]	47	31	84	29	664	72.3	5.3	109.79	104.3	108.7	105.1	100.4	87	94.4
XP_003712689.1	MGG_05155	adenosylhomocysteinase [Pyricularia oryzae 70-15]	51	22	77	22	449	48.9	6.38	88.91	95.7	95.8	98.1	104	104.7	101.7
XP_003709494.1	MGG_11861	1,3-beta-glucanosyltransferase gel4 [Pyricularia oryzae 70-15]	49	20	83	20	528	56.5	5.88	94.84	101.9	99.6	101.3	102.4	96	98.7
XP_003709430.1	MGG_06719	ATP-citrate synthase subunit 1 [Pyricularia oryzae 70-15]	49	26	67	26	665	72.4	8.31	67.34	98.1	100.5	101.1	101	99.6	99.5
XP_003718224.1	MGG_00771	5-oxoprolinase [Pyricularia oryzae 70-15]	37	38	57	38	1376	150.6	5.59	57.37	123.3	122	119.3	79.3	78	78.1
XP_003720254.1	MGG_09367	malate dehydrogenase [Pyricularia oryzae 70-15]	68	20	60	19	336	35.2	8.12	110.59	104.6	103.5	101.7	91.1	102.9	96.2
XP_003711051.1	MGG_08623	neutral alpha-glucosidase AB [Pyricularia oryzae 70-15]	30	32	75	32	980	110.6	6.28	78.66	102	98.7	97.7	105.3	96.6	99.6
XP_003716826.1	MGG_03165	heat shock protein 60 [Pyricularia oryzae 70-15]	51	29	64	29	589	61.8	6.02	64.76	100.1	99.5	96.3	99.5	104.1	100.5
XP_003717064.1	MGG_06496	uncharacterized protein MGG_06496 [Pyricularia oryzae 70-15]	33	36	64	36	1256	137.6	7.4	54.3	110.1	110.3	109.9	94.4	90.5	84.9
XP_003718931.1	MGG_17513	delta-1-pyrroline-5-carboxylate dehydrogenase [Pyricularia oryzae 70-15]	50	26	61	25	600	65.2	8.79	70.18	93	94.1	91.9	103.6	112.4	105
XP_003709907.1	MGG_09272	beta-glucosidase 1 [Pyricularia oryzae 70-15]	34	25	57	24	873	94.6	5.53	55.72	99.2	97.7	95	101.4	101.3	105.4
XP_003715409.1	MGG_07200	plasma membrane ATPase [Pyricularia oryzae 70-15]	30	23	60	23	926	100	5.19	55.73	80.8	77.5	79.3	120.3	124.5	117.6
XP_003714152.1	MGG_01245	endoplasmic reticulum-Golgi intermediate compartment protein 3 [Pyricularia oryzae 70-15]	50	17	63	17	439	48.6	7.36	88.3	100	101	100.9	106.9	94.3	96.9
XP_003713420.1	MGG_10843	SIL1 [Pyricularia oryzae 70-15]	57	18	63	18	413	44.5	5.22	72.72	98	94.2	95	103.1	105.3	104.5
XP_003709676.1	MGG_06936	elongation factor 1-gamma [Pyricularia oryzae 70-15]	58	24	65	24	412	47.2	6.04	86.1	101.1	103.8	99.2	98.5	99	98.4
XP_003716946.1	MGG_06587	leucyl aminopeptidase [Pyricularia oryzae 70-15]	47	14	106	14	389	43.5	5.96	149.43	107.7	111.7	111.7	90.6	88.1	90.2
XP_003718036.1	MGG_00923	serine hydroxymethyltransferase [Pyricularia oryzae 70-15]	56	21	58	21	482	53.1	7.61	64.27	103.4	104.7	107.3	99.5	90.6	94.4
XP_003718781.1	MGG_00309	carboxypeptidase S [Pyricularia oryzae 70-15]	44	18	54	18	595	64.9	6.42	55.3	117.5	121.1	121.9	79.7	78.3	81.5
XP_003718448.1	MGG_00592	cell wall glucanosyltransferase [Pyricularia oryzae 70-15]	63	18	64	18	367	38.4	6.8	71.21	132.8	134.6	132.5	64.8	70.3	65
XP_003714245.1	MGG_15671	uncharacterized protein MGG_15671 [Pyricularia oryzae 70-15]	58	26	54	26	504	54.7	5.92	51.89	104.7	104.3	104.8	101.3	89.4	95.6
XP_003715421.1	MGG_07209	signal sequence receptor alpha chain [Pyricularia oryzae 70-15]	48	9	84	9	267	28.5	6.81	123.65	107.6	106.6	107.9	90.1	97.5	90.3
XP_003715166.1	MGG_08190	60S ribosomal protein L4-A [Pyricularia oryzae 70-15]	54	17	58	17	371	39.9	10.89	74.49	101.5	101.5	101.5	96.9	98	100.6
XP_003712237.1	MGG_09505	polyadenylate-binding protein [Pyricularia oryzae 70-15]	42	28	56	28	762	81.9	5.72	60.62	101.2	105.1	103.2	102.6	90.1	97.8
XP_003719713.1	MGG_12154	fatty acid synthase subunit alpha [Pyricularia oryzae 70-15]	27	39	55	39	1859	204.2	6.19	32.21	84.1	83.2	82.2	114.7	118.9	116.9
XP_003710572.1	MGG_05673	40S ribosomal protein S3 [Pyricularia oryzae 70-15]	65	17	72	17	262	28.6	8.95	116.29	97.5	98.4	96.8	103.3	102	101.9
XP_003716844.1	MGG_12767	2-oxoglutarate dehydrogenase [Pyricularia oryzae 70-15]	34	25	46	25	1008	114.1	7.01	44.05	95.9	100.1	92.9	104.7	98.2	108.1
XP_003709265.1	MGG_02471	transketolase [Pyricularia oryzae 70-15]	39	23	55	23	687	75.1	6.14	63.74	97.6	101.2	101.1	104	95.8	100.3
XP_003712730.1	MGG_05188	uncharacterized protein MGG_05188 [Pyricularia oryzae 70-15]	42	16	52	16	449	50.4	8.88	74.01	116	113.3	114.6	88.8	83.9	83.4
XP_003714641.1	MGG_01655	copper radical oxidase [Pyricularia oryzae 70-15]	26	14	55	14	1003	105	5.07	60.54	108	108	111.1	86.7	78.8	107.4
XP_003718326.1	MGG_00683	endoplasmic oxidoreductin-1 [Pyricularia oryzae 70-15]	44	22	42	22	606	68.6	5.41	60.64	108	111.4	114.7	95.7	80.5	89.7
XP_003710952.1	MGG_04503	carbamoyl-phosphate synthase subunit arginine-specific large [Pyricularia oryzae 70-15]	35	33	50	32	1179	129	6.34	38.23	82.1	86.1	82.7	121.2	114	113.8
XP_003720902.1	MGG_02836	2-methylcitrate dehydratase [Pyricularia oryzae 70-15]	39	20	49	20	570	62.6	7.84	59.06	98	102.3	96.4	99.6	103	100.7
XP_003711919.1	MGG_06065	hsp88-like protein [Pyricularia oryzae 70-15]	40	27	44	26	712	79	5.12	64.49	101.2	98.4	96.1	102.4	100.5	101.5
XP_003710702.1	MGG_16472	aminopeptidase 2 [Pyricularia oryzae 70-15]	38	33	49	33	974	108.7	6.58	35.07	94.6	95.7	95.5	111.1	101.6	101.5
XP_003712860.1	MGG_05299	alkaline phosphatase [Pyricularia oryzae 70-15]	42	18	52	18	587	63.5	5.54	69.34	100.6	103.6	104.6	88.8	104.9	97.5
XP_003711015.1	MGG_04400	ATP-dependent RNA helicase eIF4A [Pyricularia oryzae 70-15]	53	19	58	17	396	44.7	5.19	73.22	97.5	95.3	94.1	106.2	104.3	102.6
XP_003720917.1	MGG_02821	dolichyl-di-phosphooligosaccharide-protein glycotransferase [Pyricularia oryzae 70-15]	33	16	62	16	466	51.6	7.2	93.21	104.3	105.9	110.3	99.9	88.4	91.2
XP_003718617.1	MGG_00450	phosphoenolpyruvate carboxykinase [Pyricularia oryzae 70-15]	47	20	55	20	601	66.6	6.38	51.63	100.2	103.5	102.2	89.3	103.3	101.5
XP_003710483.1	MGG_16417	uncharacterized protein MGG_16417 [Pyricularia oryzae 70-15]	39	22	49	22	562	62.7	4.98	41.62	112.6	114.3	112.2	84.5	89.1	87.3
XP_003712255.1	MGG_09489	uncharacterized protein MGG_09489 [Pyricularia oryzae 70-15]	38	24	47	24	663	74.5	8.81	62.55	110.8	111.1	106.6	94.1	84.9	92.5
XP_003712969.1	MGG_07756	pyruvate carboxylase [Pyricularia oryzae 70-15]	25	28	47	28	1197	131.6	6.46	39.36	93.2	89.1	91.8	102.4	108.3	115.2
XP_003711020.1	MGG_04396	valyl-tRNA synthetase [Pyricularia oryzae 70-15]	31	29	43	29	1099	123.2	6.7	44.18	100.5	97.7	97.8	98.2	103.7	102
XP_003712158.1	MGG_13014	class V chitin synthase [Pyricularia oryzae 70-15]	19	30	40	30	1787	197.5	6	42.12	93.8	95.6	90.4	108.3	105.3	106.8
XP_003719351.1	MGG_17595	uncharacterized protein MGG_17595 [Pyricularia oryzae 70-15]	50	19	42	19	509	56	6.06	51.66	116.6	117.3	117.6	83.8	81.9	82.9
XP_003712073.1	MGG_06189	uncharacterized protein MGG_06189 [Pyricularia oryzae 70-15]	36	15	60	15	390	40.6	5.9	83.2	106.3	107.3	106	94.6	92.8	93.1
XP_003711414.1	MGG_07502	chaperone dnaJ 2 [Pyricularia oryzae 70-15]	42	19	55	19	416	47	6.57	58.95	110.2	108.2	102.5	91.6	95.6	92
XP_003711817.1	MGG_13239	linoleate diol synthase [Pyricularia oryzae 70-15]	30	30	48	30	1171	129.8	6.89	37.82	110.3	108.4	103.5	93.3	92.5	92
XP_003709433.1	MGG_06722	1,3-beta-glucanosyltransferase gel2 [Pyricularia oryzae 70-15]	42	14	34	14	485	51.2	5.78	55.04	116.1	116	114.7	93.8	69.4	90.1
XP_003713854.1	MGG_08835	malate dehydrogenase [Pyricularia oryzae 70-15]	57	13	72	12	330	34.3	7.36	134.69	108.4	99.7	98.3	94.6	95.4	103.5
XP_003716291.1	MGG_03607	alanyl-tRNA synthetase [Pyricularia oryzae 70-15]	29	29	42	29	1084	120.9	6.8	42.49	96.3	95.8	96.6	102.8	105	103.5
XP_003717930.1	MGG_01014	C-1-tetrahydrofolate synthase [Pyricularia oryzae 70-15]	31	26	40	26	1074	114.9	8.1	44.07	96.9	99.7	103.9	101.7	98.1	99.7
XP_003721166.1	MGG_12646	nuclease domain-containing protein 1 [Pyricularia oryzae 70-15]	33	27	35	27	894	98.4	8.09	37.4	102	106.2	100.4	97.8	96.1	97.6
XP_003721421.1	MGG_09668	gut esterase 1 [Pyricularia oryzae 70-15]	46	13	42	13	534	56.7	6.07	46.88	70.6	71	68.4	149.9	113.6	126.6
XP_003716839.1	MGG_03154	uncharacterized protein MGG_03154 [Pyricularia oryzae 70-15]	37	18	36	18	620	67.3	9.26	51.27	109.2	105.9	104.5	93.2	91.7	95.4
XP_003711898.1	MGG_06047	cytochrome P450 61 [Pyricularia oryzae 70-15]	29	18	41	18	546	62	7.03	45.55	92.7	85.5	85.5	114.4	112.8	109.1
XP_003712210.1	MGG_09530	dipeptidase 1 [Pyricularia oryzae 70-15]	41	18	57	18	461	50.9	6.21	97.5	97.3	102.3	101.2	96	105	98.2
XP_003717299.1	MGG_06288	uncharacterized protein MGG_06288 [Pyricularia oryzae 70-15]	40	13	30	13	509	55.7	6.01	33.48	98.8	103.4	107.7	95.5	89.9	104.8
XP_003719461.1	MGG_04344	uncharacterized protein MGG_04344 [Pyricularia oryzae 70-15]	34	18	42	16	562	62	5.24	43.82	100.2	102.8	114.5	86.6	97.2	98.7
XP_003712166.1	MGG_09571	uncharacterized protein MGG_09571 [Pyricularia oryzae 70-15]	38	28	41	28	709	75.1	5.35	46.58	86.4	87.2	84.8	105.6	122.9	113.2
XP_003719712.1	MGG_04118	fatty acid synthase beta subunit dehydratase [Pyricularia oryzae 70-15]	15	30	46	30	2120	235.7	6.35	39.28	79.1	77.7	80.5	119.3	124.6	118.8
XP_003718693.1	MGG_00383	S-adenosylmethionine synthase [Pyricularia oryzae 70-15]	58	18	40	18	394	42.8	6.01	32.72	112.2	110.5	108.8	92.1	88.1	88.3
XP_003718957.1	MGG_00168	uncharacterized protein MGG_00168 [Pyricularia oryzae 70-15]	45	21	41	21	646	70.4	6.83	40.49	98.2	98.7	99.6	98.5	104.7	100.2
XP_003716343.1	MGG_17072	dihydrolipoyl dehydrogenase [Pyricularia oryzae 70-15]	49	20	37	20	508	54.1	7.39	54.67	94.9	94.8	89.3	97.8	113.8	109.3
XP_003719810.1	MGG_04034	formate dehydrogenase [Pyricularia oryzae 70-15]	47	14	49	14	442	48.1	8.79	47.64	95.8	80.1	84.3	111.7	112.8	115.3
XP_003714014.1	MGG_08975	3-hydroxy-3-methylglutaryl-coenzyme A reductase [Pyricularia oryzae 70-15]	25	25	43	25	1201	128.7	8.43	39.59	85.9	87.9	88.3	105.2	116.4	116.4
XP_003721069.1	MGG_02696	woronin body major protein [Pyricularia oryzae 70-15]	45	14	42	14	417	48	7.74	62.36	100.6	94.9	97.2	94.1	109.4	103.8
XP_003714580.1	MGG_15739	inorganic pyrophosphatase [Pyricularia oryzae 70-15]	62	16	46	16	290	32.6	5.45	48.59	100.8	120.3	100.7	93.2	87.1	97.8
XP_003712438.1	MGG_04944	uncharacterized protein MGG_04944 [Pyricularia oryzae 70-15]	49	9	57	9	267	27.3	5.87	81.51	98.7	101.9	98.7	98.1	102.3	100.3
XP_003712981.1	MGG_07768	clathrin heavy chain [Pyricularia oryzae 70-15]	23	32	39	32	1680	189.3	5.4	25.15	81.3	82.9	87.9	113.2	122.2	112.5
XP_003718218.1	MGG_00775	carboxypeptidase KEX1 [Pyricularia oryzae 70-15]	34	17	35	17	634	70.5	6.27	48.44	113.6	117	116.8	86.1	81.4	85.1
XP_003721443.1	MGG_09640	alpha-amylase 1 [Pyricularia oryzae 70-15]	32	17	62	17	532	58.7	6.13	71.39	108.2	110.5	110.7	92.7	89.4	88.5
XP_003711833.1	MGG_05989	seprase [Pyricularia oryzae 70-15]	29	19	42	19	778	86.7	5.4	47.64	99.7	96.7	94.8	112.8	92.7	103.4
XP_003714567.1	MGG_01588	14-3-3 family protein [Pyricularia oryzae 70-15]	57	18	54	16	272	30.1	4.98	82.02	101.2	101.3	102.7	94.6	100.5	99.7
XP_003719470.1	MGG_04337	catalase-peroxidase 1 [Pyricularia oryzae 70-15]	41	21	38	21	750	82.8	6.21	32.28	105	103.9	106.8	96.3	90.8	97.3
XP_003720955.1	MGG_17961	uncharacterized protein MGG_17961 [Pyricularia oryzae 70-15]	49	18	36	18	416	45.7	5.36	41.86	91.2	91.2	88.8	97.1	97.5	134.2
XP_003720753.1	MGG_02954	dolichyl-phosphate-mannose-protein mannosyltransferase 1 [Pyricularia oryzae 70-15]	25	21	41	21	997	111.2	7.74	58.58	93	88.7	88.8	110.3	109.8	109.3
XP_003711304.1	MGG_07419	uncharacterized protein MGG_07419 [Pyricularia oryzae 70-15]	51	21	58	19	406	44.1	6.25	70.2	107.6	108.9	106.6	92.6	90.8	93.4
XP_003715015.1	MGG_08063	pyruvate kinase [Pyricularia oryzae 70-15]	41	19	38	19	528	58	6.57	39.31	91.5	91.7	91.4	105	114	106.3
XP_003721167.1	MGG_02624	transaldolase [Pyricularia oryzae 70-15]	52	18	42	18	324	35.6	5.54	53.99	108.6	111.2	107.3	94.3	88.4	90.2
XP_003721009.1	MGG_02747	40S ribosomal protein S4-A [Pyricularia oryzae 70-15]	60	14	48	14	262	29.5	10.15	67.49	100	98.2	98.1	105.8	98.9	98.9
XP_003709842.1	MGG_16248	30S ribosomal protein S5 [Pyricularia oryzae 70-15]	48	14	41	14	265	28.8	10.4	72.18	87.9	89.8	86.4	106.1	114.9	114.9
XP_003719632.1	MGG_04191	hsp70-like protein [Pyricularia oryzae 70-15]	37	24	37	23	669	72.6	6.21	38.78	89.1	88.3	86.9	120.9	103.7	111.1
XP_003717269.1	MGG_06316	curved DNA-binding protein [Pyricularia oryzae 70-15]	47	20	35	20	413	45	7.71	33.31	119.3	118.6	123.4	77.3	81.8	79.6
XP_003714325.1	MGG_15688	uncharacterized protein MGG_15688 [Pyricularia oryzae 70-15]	36	19	40	19	691	75.6	5.94	31.65	97.6	98.8	98.2	102.9	103.8	98.8
XP_003709431.1	MGG_06720	ATP-citrate synthase subunit 2 [Pyricularia oryzae 70-15]	45	18	50	18	486	52.6	5.74	62.03	93.8	93.2	97	97.8	109.5	108.6
XP_003711714.1	MGG_05888	uncharacterized protein MGG_05888 [Pyricularia oryzae 70-15]	60	18	32	18	399	45	5.76	36.87	108.6	107.2	104.5	89.8	97	92.8
XP_003720983.1	MGG_02766	succinate-semialdehyde dehydrogenase [Pyricularia oryzae 70-15]	34	17	32	17	632	67.9	8.62	38.56	89.2	89.6	87.6	110.4	110.9	112.3
XP_003715215.1	MGG_07033	ATP-dependent RNA helicase DED1 [Pyricularia oryzae 70-15]	37	20	30	19	671	70.7	8.59	47.07	104.6	103.5	100.8	102.4	90.3	98.4
XP_003710960.1	MGG_04495	phosphoglucomutase [Pyricularia oryzae 70-15]	46	22	37	22	554	60.2	5.34	28.78	93	93.3	105.2	107	99.2	102.4
XP_003717014.1	MGG_12805	tryptophan synthase [Pyricularia oryzae 70-15]	29	18	33	17	717	76.8	6.37	33.25	98.7	95.5	93.1	98.5	110.1	104.1
XP_003715332.1	MGG_07137	rab GDP-dissociation inhibitor [Pyricularia oryzae 70-15]	54	20	32	20	464	50.9	5.76	32.18	106.5	100.3	96	100.8	97.2	99.2
XP_003711698.1	MGG_16711	uncharacterized protein MGG_16711 [Pyricularia oryzae 70-15]	23	22	34	22	1102	121.3	4.77	37.68	102.5	96.5	97.8	109	94.9	99.3
XP_003713822.1	MGG_10192	eukaryotic translation initiation factor 3 subunit A [Pyricularia oryzae 70-15]	21	20	28	20	1073	122.1	9.45	33	103.6	100.5	102.4	97.1	95.1	101.3
XP_003712462.1	MGG_04966	lysyl-tRNA synthetase [Pyricularia oryzae 70-15]	42	22	37	22	615	70.2	6.27	36.67	102.3	101.3	102.4	90.1	109.6	94.3
XP_003718429.1	MGG_00604	tubulin beta chain [Pyricularia oryzae 70-15]	30	10	45	10	447	49.9	4.87	41.73	105.7	98.6	101.6	110.5	83.4	100.2
XP_003712324.1	MGG_04847	peptidase M14 [Pyricularia oryzae 70-15]	39	14	43	14	449	49.1	5.73	45.19	108	110.8	108	95.2	86.9	91.1
XP_003721131.1	MGG_02653	6-phosphofructokinase [Pyricularia oryzae 70-15]	34	24	35	24	781	84.7	6.98	35.27	98	97.5	96.5	97.3	106.7	104
XP_003720273.1	MGG_09352	minor extracellular protease vpr [Pyricularia oryzae 70-15]	26	19	48	19	906	97.5	5.41	46.14	74.8	76.8	72.4	119.4	129.4	127.2
XP_003717175.1	MGG_06396	uncharacterized protein MGG_06396 [Pyricularia oryzae 70-15]	23	25	41	25	1419	149.5	9.29	22.54	110.4	111.2	111.3	84.3	95	88
XP_003710816.1	MGG_04719	guanine nucleotide-binding protein subunit beta-like protein [Pyricularia oryzae 70-15]	56	12	31	12	316	35	7.21	52.1	103.2	98.1	100.4	111.1	87.9	99.2
XP_003710044.1	MGG_09941	nod factor export ATP-binding protein I [Pyricularia oryzae 70-15]	17	26	39	26	1619	177.9	8.68	32.13	93.6	94.6	90.9	103.2	114	103.7
XP_003713115.1	MGG_07877	dipeptidyl-peptidase V [Pyricularia oryzae 70-15]	25	14	30	14	718	78.6	5.12	51.57	89.8	84.5	85.1	115.3	113.1	112.2
XP_003717962.1	MGG_00987	uncharacterized protein MGG_00987 [Pyricularia oryzae 70-15]	38	19	29	19	521	54.1	4.67	39.9	92.8	94.7	95	108.2	106.3	103.1
XP_003718883.1	MGG_00223	fructose-bisphosphate aldolase 1 [Pyricularia oryzae 70-15]	58	15	43	15	360	39.8	5.92	44.96	104.7	103.9	111.6	90.1	92.9	96.7
XP_003709846.1	MGG_09226	fumarate reductase [Pyricularia oryzae 70-15]	40	15	31	15	536	56.5	7.03	37.17	95.6	95.7	95.1	107.4	94.5	111.8
XP_003715412.1	MGG_07202	citrate synthase [Pyricularia oryzae 70-15]	38	20	45	20	473	52.2	8.75	51.96	102.9	101.9	102.3	101	92.9	99
XP_003720581.1	MGG_15038	glycine dehydrogenase [Pyricularia oryzae 70-15]	32	25	41	25	1084	117.9	6.96	29.82	98.5	93.9	96.9	93.4	112.1	105.2
XP_016846073.1	MGG_10171	uncharacterized protein MGG_10171 [Pyricularia oryzae 70-15]	52	13	39	13	401	44.7	5.64	55.75	114.4	119.6	112.1	85.9	84.2	83.9
XP_003713934.1	MGG_08905	triosephosphate isomerase [Pyricularia oryzae 70-15]	54	12	33	12	250	27.1	5.96	49.19	105.3	101.8	104.3	98.2	96.9	93.6
XP_003709362.1	MGG_16149	ADP,ATP carrier protein [Pyricularia oryzae 70-15]	39	14	47	14	315	34.1	9.79	55.5	93.8	92.2	93.8	118.3	95.2	106.7
XP_003714354.1	MGG_01409	ubiquitin-activating enzyme E1 1 [Pyricularia oryzae 70-15]	32	24	33	24	1037	115	5.17	30.79	91.7	99.2	95.5	100.2	105.5	108
XP_003718755.1	MGG_11597	glucosamine-fructose-6-phosphate aminotransferase [Pyricularia oryzae 70-15]	42	22	39	22	706	78.2	6.58	28.53	97.8	90.4	95.6	110.2	102.3	103.7
XP_003713450.1	MGG_11412	tubulin alpha chain [Pyricularia oryzae 70-15]	40	15	158	13	454	50.4	5.11	89.29	90.1	95.1	116.3	92.5	107	99.1
XP_003714619.1	MGG_01631	UTP-glucose-1-phosphate uridylyltransferase [Pyricularia oryzae 70-15]	44	20	37	20	529	58.7	6.81	31.37	102.9	101.8	103.4	102.5	91	98.4
XP_003709661.1	MGG_11794	D-3-phosphoglycerate dehydrogenase 2 [Pyricularia oryzae 70-15]	38	15	34	15	472	51.5	6.8	31.75	101.7	102.4	102.9	93.5	101.7	97.9
XP_003717602.1	MGG_09750	diphosphomevalonate decarboxylase [Pyricularia oryzae 70-15]	51	13	27	13	385	40.8	6.07	29.13	72.9	71.9	76.8	125.6	127.4	125.5
XP_016845942.1	MGG_09167	uncharacterized protein MGG_09167 [Pyricularia oryzae 70-15]	34	15	36	15	467	53	9.31	41.94	105.4	111.6	114	90.3	91.2	87.4
XP_003713608.1	MGG_11383	phosphoacetylglucosamine mutase [Pyricularia oryzae 70-15]	36	17	34	17	552	60.4	6.11	42.58	98.5	94.4	90.2	99.9	109.3	107.7
XP_003713004.1	MGG_07787	uncharacterized protein MGG_07787 [Pyricularia oryzae 70-15]	32	17	34	15	559	62.2	4.94	42.29	108.7	105.6	106.7	90.7	96.5	91.8
XP_003715039.1	MGG_08084	cell wall biogenesis protein phosphatase Ssd1 [Pyricularia oryzae 70-15]	17	25	31	25	1350	147.9	7.06	26.35	109.3	102	104.7	98.1	93.6	92.3
XP_003709219.1	MGG_02432	leucyl-tRNA synthetase [Pyricularia oryzae 70-15]	20	21	31	20	1125	126.9	6.58	30.67	94.5	91.6	91.3	108.9	103.6	110.1
XP_003717881.1	MGG_01058	adenylate kinase 1 [Pyricularia oryzae 70-15]	70	16	29	16	276	29.7	8.72	27.44	103.4	106.2	103.7	103.6	91.4	91.8
XP_003714833.1	MGG_01819	glycogen phosphorylase [Pyricularia oryzae 70-15]	26	22	30	22	888	100.6	6.05	29.19	104.4	103.6	102.2	95.9	100.5	93.3
XP_003719753.1	MGG_04085	uncharacterized protein MGG_04085 [Pyricularia oryzae 70-15]	32	21	34	21	694	78.8	5.05	33.31	102.2	99.9	100.6	97.7	103.2	96.4
XP_003720280.1	MGG_17802	uncharacterized protein MGG_17802 [Pyricularia oryzae 70-15]	51	18	39	18	449	50.1	6.67	24.68	98.4	95.9	97.4	100.2	104.9	103.3
XP_003713451.1	MGG_10957	uncharacterized protein MGG_10957 [Pyricularia oryzae 70-15]	54	18	28	18	394	43.8	7.72	44.53	103.9	102.4	105.1	91.5	99.9	97.1
XP_003717783.1	MGG_01140	alpha-1,2 mannosyltransferase KTR1 [Pyricularia oryzae 70-15]	38	17	34	17	516	59.8	6.84	27.37	100.6	105	98.7	115.3	82.9	97.5
XP_003710925.1	MGG_13806	14-3-3 family protein [Pyricularia oryzae 70-15]	43	12	32	10	278	30.8	5.05	46.57	101.6	106.8	103.5	103	89.7	95.4
XP_003710345.1	MGG_05480	succinyl-CoA ligase subunit alpha [Pyricularia oryzae 70-15]	34	9	23	9	333	34.4	8.87	28.35	105.7	98.1	95.8	97.2	101.8	101.4
XP_003717069.1	MGG_12822	glucose-6-phosphate isomerase [Pyricularia oryzae 70-15]	29	15	32	15	559	61.2	6.3	30.01	99.9	103.3	101.4	101.2	94.3	100
XP_003718060.1	MGG_00901	2,3-bisphosphoglycerate-independent phosphoglycerate mutase [Pyricularia oryzae 70-15]	25	16	30	16	520	56.9	5.47	39.27	103.6	104.5	101.3	97.4	97.7	95.6
XP_003712057.1	MGG_06175	uncharacterized protein MGG_06175 [Pyricularia oryzae 70-15]	28	18	34	18	722	81.6	7.81	23.7	108.7	109.7	106.5	93.4	90.2	91.5
XP_003712411.1	MGG_04920	palmitoyl-protein thioesterase 1 [Pyricularia oryzae 70-15]	50	12	29	12	332	37.2	5.19	38.75	101.4	99.9	97.9	101.4	96.8	102.6
XP_003720407.1	MGG_09834	catalase-peroxidase 2 [Pyricularia oryzae 70-15]	26	17	35	17	786	85.5	5.87	30.61	120.8	124.3	115.1	80.3	73.7	85.8
XP_003716405.1	MGG_13535	nucleoporin POM152 [Pyricularia oryzae 70-15]	22	23	33	23	1274	140.7	8.19	28.63	74.8	83.6	76.7	119.2	122.3	123.3
XP_003710994.1	MGG_04467	60S acidic ribosomal protein P0 [Pyricularia oryzae 70-15]	41	10	41	10	313	33.6	4.91	38.93	108.1	110	108.1	82.7	97	94.1
XP_003715156.1	MGG_08182	glycolipid 2-alpha-mannosyltransferase [Pyricularia oryzae 70-15]	37	14	40	14	391	46.5	6.8	35.51	112.1	110.8	108.2	94.1	85.6	89.2
XP_003717826.1	MGG_01108	protein transporter SEC31 [Pyricularia oryzae 70-15]	18	20	31	20	1269	135.2	6.04	24.67	102.4	101.7	97	95.6	100.5	102.9
XP_003709356.1	MGG_06650	tubulin alpha-B chain [Pyricularia oryzae 70-15]	42	14	158	12	450	50	5.1	72.97	89.1	94	89.3	103.7	116.1	107.9
XP_003711794.1	MGG_05956	glutamyl-tRNA synthetase [Pyricularia oryzae 70-15]	40	22	35	22	635	72.3	7.39	34.9	108.6	106.8	106.2	90.4	92.9	95.1
XP_003718041.1	MGG_00919	GMP synthase [Pyricularia oryzae 70-15]	35	17	29	17	543	60.2	6.4	31.66	95	97.9	94.8	100.2	106.1	106.1
XP_003719160.1	MGG_08810	2,5-diketo-D-gluconic acid reductase A [Pyricularia oryzae 70-15]	61	13	34	13	288	32	5.87	34.67	105	105.6	104	92.7	97.4	95.4
XP_003710150.1	MGG_10533	agmatinase 1 [Pyricularia oryzae 70-15]	32	8	36	8	423	45.2	5.86	56.22	141.2	140.2	130.3	53.7	68.2	66.4
XP_003712884.1	MGG_05320	translocation protein sec63 [Pyricularia oryzae 70-15]	29	18	32	18	704	78.4	5.21	23.13	113.9	113.4	119.3	84.5	87.3	81.6
XP_003713530.1	MGG_04435	bifunctional purine biosynthesis protein ADE17 [Pyricularia oryzae 70-15]	42	21	24	21	595	64.3	6.57	19.23	96.2	91.2	103.6	108.4	102.6	98
XP_003721475.1	MGG_09612	uncharacterized protein MGG_09612 [Pyricularia oryzae 70-15]	45	18	35	18	530	56.8	6.61	41.99	104.4	105.2	103.9	101	88.6	97
XP_003711094.1	MGG_08661	acyl-CoA dehydrogenase family member 11 [Pyricularia oryzae 70-15]	46	16	30	16	452	50.3	8.78	21.07	114.2	110.5	110.7	89.5	87.3	87.8
XP_003718849.1	MGG_00256	cytosolic non-specific dipeptidase [Pyricularia oryzae 70-15]	34	17	29	17	559	62	6.92	19.41	105.3	103.3	103.2	103	94.8	90.3
XP_003717083.1	MGG_06480	40S ribosomal protein S12 [Pyricularia oryzae 70-15]	56	9	30	9	147	16.2	5.02	40.93	103	93.4	90.9	97	113.8	101.8
XP_003710021.1	MGG_09922	beta-hexosaminidase subunit beta [Pyricularia oryzae 70-15]	40	20	27	20	580	65.8	6.29	27.27	79.5	79.7	87.9	115.7	118.8	118.4
XP_003715396.1	MGG_07190	dolichyl-phosphate-mannose-protein mannosyltransferase 2 [Pyricularia oryzae 70-15]	23	14	31	14	743	85.3	7.52	36.12	93.7	91.4	94.8	113.2	100.7	106.2
XP_003711825.1	MGG_05980	pyridoxine biosynthesis protein PDX1 [Pyricularia oryzae 70-15]	47	13	30	13	319	33.4	6.16	23.06	107.3	100.7	97.4	102	99.4	93.2
XP_003713758.1	MGG_04829	60S ribosomal protein L9-A [Pyricularia oryzae 70-15]	61	10	38	10	194	21.8	9.41	29.49	88.4	90.3	94	109.1	106.9	111.3
XP_003711374.1	MGG_07470	uncharacterized protein MGG_07470 [Pyricularia oryzae 70-15]	36	19	29	19	609	68.9	7.09	38.29	96.4	95.1	96.3	107.7	101.6	102.9
XP_003712412.1	MGG_04921	60S ribosomal protein L23 [Pyricularia oryzae 70-15]	56	7	28	7	139	14.6	10.33	44.95	84.5	80.3	83.1	111.9	122.1	118.1
XP_003717583.1	MGG_09766	3-deoxy-7-phosphoheptulonate synthase [Pyricularia oryzae 70-15]	54	20	38	17	383	41.3	6.14	43.9	79.1	76.1	77.4	119.4	125.5	122.5
XP_003720502.1	MGG_10320	methylcrotonoyl-CoA carboxylase subunit alpha [Pyricularia oryzae 70-15]	32	18	27	18	760	82.5	6.25	23.77	95.1	93.9	88.4	112.3	106.6	103.8
XP_003713782.1	MGG_11343	phosphoribosylformylglycinamidine cyclo-ligase [Pyricularia oryzae 70-15]	28	16	25	16	795	83.7	5.29	26.64	91.8	96.1	92.6	99.4	111.1	108.9
XP_003715367.1	MGG_15868	argininosuccinate synthase [Pyricularia oryzae 70-15]	37	12	24	12	415	46.6	5.48	27.81	93.4	92.4	92.5	110.3	107.7	103.6
XP_003718764.1	MGG_00322	uncharacterized protein MGG_00322 [Pyricularia oryzae 70-15]	30	14	24	14	446	49.9	6.58	47.27	100.6	102.1	103.7	99.6	94.6	99.2
XP_003715453.1	MGG_07234	FK506-binding protein 2 [Pyricularia oryzae 70-15]	32	8	47	8	185	19.6	4.84	49.16	102.6	103.2	101.6	88.5	106.4	97.5
XP_003709360.1	MGG_06654	uncharacterized protein MGG_06654 [Pyricularia oryzae 70-15]	40	13	40	13	267	30.8	8.62	38.01	112	114.4	106.9	87.1	91.3	88.2
XP_003718553.1	MGG_00506	uncharacterized protein MGG_00506 [Pyricularia oryzae 70-15]	16	22	27	22	1515	169.5	5.74	23.36	90.1	89.9	90.5	112.8	110.7	106.1
XP_003719616.1	MGG_14903	beta-glucosidase 2 [Pyricularia oryzae 70-15]	23	13	28	13	758	82.1	6.21	19.42	103.1	105	102.2	90.2	106.6	92.9
XP_003716740.1	MGG_03236	40S ribosomal protein S6-B [Pyricularia oryzae 70-15]	41	11	25	11	239	27.3	10.56	40.61	78.8	81.7	78.8	138.9	104.2	117.7
XP_003713540.1	MGG_04445	dipeptidyl-peptidase 3 [Pyricularia oryzae 70-15]	24	17	28	17	793	88.5	6.58	24.13	105.3	104	101.5	94.2	97.8	97.2
XP_003710026.1	MGG_09926	glucose-6-phosphate 1-dehydrogenase [Pyricularia oryzae 70-15]	40	19	32	19	507	58.3	6.55	20.76	108.5	106.4	104.5	85.1	99.3	96.2
XP_003713725.1	MGG_04773	oligosaccharyl transferase STT3 subunit [Pyricularia oryzae 70-15]	20	13	28	13	750	83.6	8.59	32.43	97.1	94.4	96	103.5	103.1	105.9
XP_003709647.1	MGG_06913	seryl-tRNA synthetase [Pyricularia oryzae 70-15]	37	17	23	17	497	55.9	6.43	24.74	100.9	100.4	99.4	94.3	105.3	99.7
XP_003712804.1	MGG_05247	NAD-specific glutamate dehydrogenase [Pyricularia oryzae 70-15]	18	17	24	17	1045	117	5.99	25.74	98.6	93.6	100.2	110.3	96.1	101.3
XP_003713349.1	MGG_10447	peptidyl-prolyl cis-trans isomerase [Pyricularia oryzae 70-15]	44	8	51	8	215	23.5	9.86	59.92	112.1	112.9	117.7	95.2	73.9	88.2
XP_003711260.1	MGG_07384	cystathionine beta-synthase [Pyricularia oryzae 70-15]	38	14	25	14	533	57.2	6.92	30.78	98	106.4	103.5	101.4	95.9	94.8
XP_003716364.1	MGG_03551	threonyl-tRNA synthetase [Pyricularia oryzae 70-15]	30	23	34	23	812	91.7	6.81	13.93	97	99.3	98.4	99.9	101.1	104.4
XP_003712792.1	MGG_05238	40S ribosomal protein S14 [Pyricularia oryzae 70-15]	67	9	30	9	150	16.1	10.67	42.21	90.1	90.2	91.8	120.2	100	107.8
XP_003716730.1	MGG_03244	V-type proton ATPase subunit B [Pyricularia oryzae 70-15]	41	17	23	17	514	56.7	5.47	27.74	95.7	96.7	97.1	109.9	97.9	102.7
XP_003718741.1	MGG_00341	eukaryotic translation initiation factor 3 subunit D [Pyricularia oryzae 70-15]	25	12	20	12	573	63.2	5.34	24.18	117.6	115.2	115.8	84.6	86	80.8
XP_003708716.1	MGG_01978	eukaryotic translation initiation factor 3 subunit B [Pyricularia oryzae 70-15]	24	16	24	16	746	85.7	5.08	27.93	106.4	101.5	102.1	101.4	92.9	95.7
XP_003714349.1	MGG_01404	NAD(P)H-dependent D-xylose reductase [Pyricularia oryzae 70-15]	48	15	31	15	328	37.1	6.54	27.25	105.5	107.5	103	92.9	94.5	96.6
XP_003714999.1	MGG_08047	glycerophosphoryl diester phosphodiesterase [Pyricularia oryzae 70-15]	47	17	27	17	424	46.3	5.41	23.02	115.8	112.1	111.4	86.4	86.1	88.3
XP_003715134.1	MGG_08164	protein disulfide-isomerase erp38 [Pyricularia oryzae 70-15]	35	13	23	13	371	40	6.64	26	111.4	107.2	103.2	94.3	91.5	92.4
XP_003709342.1	MGG_06639	T-complex protein 1 subunit gamma [Pyricularia oryzae 70-15]	39	20	24	20	541	59.4	6.27	30.06	105.8	100.6	103	96.9	93.7	100
XP_003710782.1	MGG_04765	uncharacterized protein MGG_04765 [Pyricularia oryzae 70-15]	38	21	34	21	495	54.7	6.47	34.17	101.1	102.4	101.8	98.3	103	93.4
XP_003719752.1	MGG_14917	uncharacterized protein MGG_14917 [Pyricularia oryzae 70-15]	50	10	22	10	343	36.4	5.25	20.34	109.7	104.3	112.8	80.9	92.7	99.6
XP_003717264.1	MGG_06321	glycyl-tRNA synthetase [Pyricularia oryzae 70-15]	26	17	30	17	726	81.3	6.89	32.06	109.8	111.4	112.9	94.1	83.3	88.5
XP_003716218.1	MGG_03668	importin subunit beta-1 [Pyricularia oryzae 70-15]	19	14	22	14	876	95.9	4.7	28.2	98.6	101.7	100.4	105.7	90.9	102.7
XP_003711551.1	MGG_13438	xaa-Pro dipeptidase [Pyricularia oryzae 70-15]	33	16	24	16	541	60.5	7.03	31.39	96.4	97.6	98.8	107.6	96.1	103.6
XP_003715132.1	MGG_08162	elongation factor Tu [Pyricularia oryzae 70-15]	41	15	23	15	443	48.8	7.36	24.14	104.4	98.8	97.1	100.5	100	99.1
XP_003709162.1	MGG_02386	uncharacterized protein MGG_02386 [Pyricularia oryzae 70-15]	49	14	23	14	354	38.3	6.47	16.75	106.5	106.8	104.1	92	93.3	97.3
XP_003716797.1	MGG_03193	60S ribosomal protein L3 [Pyricularia oryzae 70-15]	31	13	29	13	392	44.3	10.14	32.25	100.2	96.5	99.4	96.2	107.2	100.5
XP_003720935.1	MGG_02806	ATP-dependent RNA helicase SUB2 [Pyricularia oryzae 70-15]	35	18	32	18	436	49.1	5.8	19.42	105.2	106.5	103.1	90.2	95.2	99.8
XP_003718624.1	MGG_00444	uncharacterized protein MGG_00444 [Pyricularia oryzae 70-15]	54	13	24	13	281	29.7	6.25	21.09	100.9	95.2	98.1	109.5	96.4	100
XP_003717639.1	MGG_17278	argininosuccinate lyase [Pyricularia oryzae 70-15]	36	17	32	17	468	52.7	5.8	32.23	69.2	70.3	70.8	123.2	140.9	125.5
XP_003717842.1	MGG_01092	homocitrate synthase [Pyricularia oryzae 70-15]	33	11	22	11	485	52.7	6.01	28.87	97.8	95.1	95.3	100.2	109.3	102.3
XP_003712494.1	MGG_04994	plasma membrane H+-ATPase [Pyricularia oryzae 70-15]	22	17	25	17	1030	113	5.43	26.27	83.7	77.6	77.9	126.4	116.9	117.6
XP_003717896.1	MGG_01046	methionyl-tRNA synthetase [Pyricularia oryzae 70-15]	37	18	26	18	700	77.7	6.55	11.79	103.1	105.9	100.7	98.2	97.8	94.3
XP_003719395.1	MGG_10358	T-complex protein 1 subunit alpha [Pyricularia oryzae 70-15]	28	14	23	14	566	61.6	6.57	24.95	86.1	88.4	109	104.8	114.7	97.1
XP_003715754.1	MGG_15950	uncharacterized protein MGG_15950 [Pyricularia oryzae 70-15]	28	12	33	12	535	58.3	6.24	39.59	94.1	93.4	89.1	100.1	111	112.2
XP_003709726.1	MGG_16230	succinyl-CoA ligase subunit beta [Pyricularia oryzae 70-15]	33	14	24	14	446	48.4	5.96	27.03	95.3	94.4	102.3	101.7	103.8	102.5
XP_003719465.1	MGG_04340	uncharacterized protein MGG_04340 [Pyricularia oryzae 70-15]	34	16	24	16	480	54.3	6.09	26.22	111	112.2	113.3	96.1	79.2	88.1
XP_003718084.1	MGG_11475	uncharacterized protein MGG_11475 [Pyricularia oryzae 70-15]	19	17	26	17	1028	113.1	7.05	22.63	112.9	115.8	111.4	86.9	84.1	88.8
XP_003719394.1	MGG_10357	prolyl-tRNA synthetase [Pyricularia oryzae 70-15]	34	16	23	16	566	63.3	7.03	17.19	96.3	95.8	95	97.4	110.7	104.8
XP_003717344.1	MGG_06249	translationally controlled tumor protein [Pyricularia oryzae 70-15]	70	11	35	11	170	19.3	4.77	29.3	106.4	102.8	105.1	94.6	97.3	93.8
XP_003719674.1	MGG_04156	aspartate aminotransferase [Pyricularia oryzae 70-15]	44	13	22	13	457	50.1	8.44	19.1	95.6	94.1	102.9	96.5	110.5	100.4
XP_003720441.1	MGG_14157	uncharacterized protein MGG_14157 [Pyricularia oryzae 70-15]	28	14	22	12	453	47.9	8.4	24.22	95	91.6	90.6	118.4	100.7	103.7
XP_003721487.1	MGG_09602	uncharacterized protein MGG_09602 [Pyricularia oryzae 70-15]	30	16	26	16	640	72.3	5.86	14.98	90	99.3	92.8	104.3	106.8	106.8
XP_003720243.1	MGG_09372	uncharacterized protein MGG_09372 [Pyricularia oryzae 70-15]	23	11	25	11	485	54	6.27	38.8	92.2	93.6	90.5	106	110.5	107.1
XP_003719352.1	MGG_17596	uncharacterized protein MGG_17596 [Pyricularia oryzae 70-15]	40	13	21	13	404	42.8	8.06	20.31	111	104.5	108	90	95	91.6
XP_003720859.1	MGG_12574	aspartyl-tRNA synthetase [Pyricularia oryzae 70-15]	30	17	29	17	577	63.5	6.06	21.69	94.7	93.8	92.7	105.7	110.8	102.3
XP_003714716.1	MGG_01719	electron transfer flavoprotein subunit alpha [Pyricularia oryzae 70-15]	40	10	21	10	347	35.6	6.28	23.93	105.8	99.6	99.3	110.4	81.1	103.8
XP_003711858.1	MGG_06011	S-(hydroxymethyl)glutathione dehydrogenase [Pyricularia oryzae 70-15]	41	13	21	13	381	40.4	6.89	25.14	86.7	84.7	86.2	101.1	122.2	119.1
XP_003720129.1	MGG_03759	GPI transamidase component GPI16 [Pyricularia oryzae 70-15]	26	11	20	11	645	70.9	6.15	22.42	94.8	97.2	93.2	99.9	112.5	102.5
XP_003718244.1	MGG_00756	uncharacterized protein MGG_00756 [Pyricularia oryzae 70-15]	30	8	20	8	488	50.8	6.89	26.71	99.2	92.6	97.9	100.2	108.1	102
XP_003716219.1	MGG_13485	2-isopropylmalate synthase [Pyricularia oryzae 70-15]	33	16	26	16	616	67.9	5.85	28.58	107.8	105.4	111	95.8	90.6	89.4
XP_003715059.1	MGG_08104	peptidyl-prolyl cis-trans isomerase [Pyricularia oryzae 70-15]	47	15	23	15	376	40.8	6.48	23.27	104.7	101.2	100.4	95.2	98.1	100.5
XP_003709582.1	MGG_06860	coatomer subunit beta [Pyricularia oryzae 70-15]	24	19	26	19	958	106.1	5.74	19.58	92.8	94.8	90.3	110.5	106.9	104.6
XP_003713624.1	MGG_04612	60S ribosomal protein L8-B [Pyricularia oryzae 70-15]	45	13	38	13	261	29.1	10.26	54.56	99.3	99.4	98.8	112.5	91.4	98.6
XP_003716117.1	MGG_08589	uncharacterized protein MGG_08589 [Pyricularia oryzae 70-15]	35	10	21	10	368	39.6	5.22	38.48	170.9	169.3	168.2	29.6	31.7	30.4
XP_003709763.1	MGG_11776	40S ribosomal protein S0 [Pyricularia oryzae 70-15]	36	7	23	7	287	31.2	4.96	35.53	102.3	102.4	99.4	114.4	84.7	96.8
XP_003717220.1	MGG_06358	amylase-binding protein AbpA [Pyricularia oryzae 70-15]	31	18	27	18	799	83.5	4.97	6.73	104.8	110.2	105.5	87.6	101.4	90.6
XP_003711459.1	MGG_07545	CTP synthase [Pyricularia oryzae 70-15]	29	15	21	15	580	64	6.7	20.28	84.2	85.2	98.5	105.4	114	112.7
XP_003717322.1	MGG_06270	adenosine kinase [Pyricularia oryzae 70-15]	34	10	22	10	361	39.4	5.47	32.91	107.2	108.5	106.2	88	94.4	95.7
XP_003713653.1	MGG_11374	alpha-galactosidase [Pyricularia oryzae 70-15]	33	13	26	13	512	55.9	5.47	24.97	137.1	138.2	139.4	65.1	58.2	62
XP_003717821.1	MGG_01113	40S ribosomal protein S10-A [Pyricularia oryzae 70-15]	45	7	24	7	170	19.1	9.77	51.63	105.9	99.3	100.4	97.9	100.5	96
XP_003717331.1	MGG_06261	eukaryotic translation initiation factor 3 135 kDa subunit [Pyricularia oryzae 70-15]	14	17	23	17	1311	145.1	5.44	26.48	106.9	106.2	104.3	86.4	101.7	94.5
XP_003721260.1	MGG_02541	methylcrotonoyl-CoA carboxylase subunit beta [Pyricularia oryzae 70-15]	32	11	18	11	605	65	8.79	24.05	86.9	95.5	91.7	101	107.6	117.4
XP_003718756.1	MGG_00330	26S protease subunit rpt4 [Pyricularia oryzae 70-15]	31	11	18	10	391	43.9	6.19	21.95	101.1	99.6	98.7	105.4	95.7	99.6
XP_003718002.1	MGG_00949	endoplasmic reticulum-Golgi intermediate compartment protein 2 [Pyricularia oryzae 70-15]	40	11	34	11	376	42.1	6.48	35.32	104.1	111.7	109.5	94.8	89.4	90.5
XP_003720483.1	MGG_10334	mannitol 2-dehydrogenase [Pyricularia oryzae 70-15]	46	18	24	18	502	56.5	6.23	19.99	101.5	103.5	105.2	99.6	93	97.2
XP_003714560.1	MGG_01582	T-complex protein 1 subunit delta [Pyricularia oryzae 70-15]	46	16	22	15	533	56.8	8.56	19.4	97.4	96.2	96.1	98.7	105.6	106
XP_003713157.1	MGG_07915	uncharacterized protein MGG_07915 [Pyricularia oryzae 70-15]	39	18	21	18	514	56.9	8.92	25.41	99.6	97.7	98.4	102.6	99.5	102.2
XP_003713709.1	MGG_04752	ATP synthase subunit 4 [Pyricularia oryzae 70-15]	43	9	20	9	246	26.7	9.23	28.34	100.9	98	105.2	97.8	101.8	96.3
XP_003710062.1	MGG_09952	GTP-binding nuclear protein GSP1/Ran [Pyricularia oryzae 70-15]	44	9	28	9	216	24.2	6.93	26.96	96.9	98.8	94.6	107.9	99.5	102.4
XP_003714324.1	MGG_01383	uncharacterized protein MGG_01383 [Pyricularia oryzae 70-15]	47	10	25	10	396	41.8	6.42	21.71	109.9	111.5	112.5	91	90.7	84.4
XP_003718008.1	MGG_00942	branched-chain-amino-acid aminotransferase [Pyricularia oryzae 70-15]	29	10	22	10	419	45.8	6.62	27.55	95.8	94	92.1	110.9	100.2	107.1
XP_003711534.1	MGG_07613	acetyl-CoA carboxylase [Pyricularia oryzae 70-15]	11	21	25	21	2344	261.9	6.58	7.9	81.4	82.6	86.3	115.9	108.5	125.3
XP_003720919.1	MGG_02819	uncharacterized protein MGG_02819 [Pyricularia oryzae 70-15]	28	15	28	15	618	69.9	6.04	28.19	106.7	106.7	102.5	100	93.2	90.9
XP_003717838.1	MGG_01096	glucoamylase [Pyricularia oryzae 70-15]	24	12	24	12	649	69.4	6.01	27.5	107.4	106	106.6	94.8	89.3	95.9
XP_003708707.1	MGG_01970	acetylornithine deacetylase [Pyricularia oryzae 70-15]	25	10	22	10	436	47.3	5.77	26.48	93.6	92.3	91.9	103.5	111.8	107
XP_003713662.1	MGG_04667	uncharacterized protein MGG_04667 [Pyricularia oryzae 70-15]	23	12	21	12	529	54.8	5.33	24.24	105.7	105.5	103.3	96.3	93	96.3
XP_003712437.1	MGG_04943	CMGC/MAPK protein kinase [Pyricularia oryzae 70-15]	44	11	22	11	415	47	5.72	22.85	97.2	106.5	106	101.1	88.4	100.8
XP_003709807.1	MGG_09194	60S ribosomal protein L17 [Pyricularia oryzae 70-15]	41	10	28	10	186	20.9	10.24	47.62	102.9	103.8	101.9	107.8	87.6	96.1
XP_003718922.1	MGG_00195	clock-controlled-9 protein [Pyricularia oryzae 70-15]	29	15	20	15	696	77.8	7.08	20.44	91.5	92.6	91.1	116.8	98.7	109.4
XP_003714571.1	MGG_01592	eukaryotic translation initiation factor 2 subunit gamma [Pyricularia oryzae 70-15]	28	12	21	12	513	55.6	7.66	22.69	100.2	108.4	108.2	97.5	90.2	95.5
XP_003721261.1	MGG_02540	isovaleryl-CoA dehydrogenase 2 [Pyricularia oryzae 70-15]	34	13	20	13	470	50.4	7.31	27.34	96.8	96.3	93.3	109.5	97.2	106.8
XP_003710014.1	MGG_09916	ATP synthase subunit gamma [Pyricularia oryzae 70-15]	35	8	18	8	302	32.7	8.75	25.01	100.9	104	100	94.1	105	96
XP_003715042.1	MGG_08087	V-type proton ATPase catalytic subunit A [Pyricularia oryzae 70-15]	33	17	22	17	608	67.3	5.47	18.13	95.3	96.9	95.3	106.3	104.6	101.6
XP_003715310.1	MGG_07120	26S proteasome regulatory subunit rpn-1 [Pyricularia oryzae 70-15]	22	16	26	16	897	99.6	5.01	16.1	97.1	102.1	96.7	100.8	103.8	99.5
XP_003719225.1	MGG_08758	aminopeptidase Y [Pyricularia oryzae 70-15]	23	8	32	8	494	53.3	5.45	40.94	116.8	108	115.7	82.5	93.3	83.8
XP_003710298.1	MGG_05438	Hsc70 cochaperone [Pyricularia oryzae 70-15]	45	14	17	14	353	36	5.22	23.05	100.7	104.3	95.7	93.3	107.9	98.1
XP_003709153.1	MGG_02378	glutamate decarboxylase [Pyricularia oryzae 70-15]	33	18	27	18	517	58.1	6.2	18.32	98.1	98.8	97.2	103.5	98.7	103.7
XP_003708736.1	MGG_01995	isocitrate dehydrogenase subunit 1 [Pyricularia oryzae 70-15]	46	14	25	14	386	42	8.94	21.99	105.6	103.8	99.5	103	88.8	99.4
XP_003716380.1	MGG_03537	importin subunit beta-3 [Pyricularia oryzae 70-15]	12	12	23	12	1098	121.8	4.81	21.7	91.3	93.6	89.9	109.3	107.5	108.4
XP_003709336.1	MGG_02526	exportin-1 [Pyricularia oryzae 70-15]	17	17	22	17	1081	124.2	5.35	14.76	95	90	94.2	111.7	104.9	104.3
XP_003717017.1	MGG_06530	aspartate aminotransferase [Pyricularia oryzae 70-15]	48	14	28	14	405	44.4	8.91	37.29	96.9	97.9	95.4	110.4	99.5	99.8
XP_003717107.1	MGG_06459	hsp98-like protein [Pyricularia oryzae 70-15]	25	19	24	19	926	102.8	5.96	16.2	106.9	108.2	105.5	93.3	97	89.1
XP_003719050.1	MGG_17540	uncharacterized protein MGG_17540 [Pyricularia oryzae 70-15]	45	12	27	12	399	41.9	5.71	8.18	108.8	112.4	105.1	87.2	99.2	87.2
XP_003715306.1	MGG_07117	NADPH-cytochrome P450 reductase, variant [Pyricularia oryzae 70-15]	23	12	18	12	690	76.8	5.29	15.37	96.4	114.2	102.8	87.8	101.7	97.2
XP_003717179.1	MGG_06392	ornithine aminotransferase [Pyricularia oryzae 70-15]	40	15	27	15	442	47.4	6.58	18.62	95.1	93.3	94.6	104.7	104.5	107.8
XP_003710905.1	MGG_04582	uncharacterized protein MGG_04582 [Pyricularia oryzae 70-15]	23	10	22	10	541	55.9	6.68	22.34	100.6	102.1	94.4	114.1	89.9	98.9
XP_003713742.1	MGG_04804	uncharacterized protein MGG_04804 [Pyricularia oryzae 70-15]	28	9	27	9	495	51.6	5.5	38.31	126.4	125	126.9	73.9	75.2	72.7
XP_003716085.1	MGG_17041	saccharopine dehydrogenase [Pyricularia oryzae 70-15]	35	12	24	12	450	49.1	6.47	20.87	103.6	104.5	95.7	103.4	93.1	99.8
XP_003712337.1	MGG_04858	metallopeptidase MepB [Pyricularia oryzae 70-15]	21	13	23	13	781	87.8	6.44	13.26	95.1	106	98.4	86.4	115.7	98.4
XP_003717761.1	MGG_01160	histone H4 [Pyricularia oryzae 70-15]	59	8	37	8	103	11.3	11.36	48.66	50.6	45.3	43.6	169.5	137.8	153.2
XP_003712268.1	MGG_09481	leukotriene A-4 hydrolase [Pyricularia oryzae 70-15]	30	16	21	16	660	74.6	5.83	19.32	98.3	102.1	98.3	102.7	91.6	107
XP_003714707.1	MGG_01712	isocitrate dehydrogenase subunit 2 [Pyricularia oryzae 70-15]	31	10	24	10	385	41.3	7.83	25.45	97.4	98.5	102.3	95.7	100.8	105.3
XP_003721188.1	MGG_02608	26S proteasome regulatory subunit RPN5 [Pyricularia oryzae 70-15]	40	17	23	17	507	57.9	7.33	25.8	103.4	106.4	101.1	95.3	99.5	94.2
XP_003721368.1	MGG_10583	12-oxophytodienoate reductase 1 [Pyricularia oryzae 70-15]	31	13	23	13	409	45.9	5.99	19.96	103.5	103.2	102.2	96.9	98.8	95.3
XP_003716838.1	MGG_03155	uncharacterized protein MGG_03155 [Pyricularia oryzae 70-15]	25	14	19	14	742	80.8	6.84	13.15	96.4	95.2	102.6	108.6	102.6	94.6
XP_003716287.1	MGG_13508	ubiquitin-protein ligase Sel1/Ubx2 [Pyricularia oryzae 70-15]	20	14	22	14	841	92.2	6.19	26.47	98.7	97.9	99.1	106	85.4	112.9
XP_003711591.1	MGG_07657	uncharacterized protein MGG_07657 [Pyricularia oryzae 70-15]	46	8	17	8	338	34.3	6	24.49	107.1	107.9	102.2	93.3	93.2	96.4
XP_003717820.1	MGG_01114	NADP-dependent mannitol dehydrogenase [Pyricularia oryzae 70-15]	31	11	18	11	347	37.8	5.94	27.56	98.1	91.6	98.7	101.4	106.4	103.8
XP_003720643.1	MGG_03041	glucokinase [Pyricularia oryzae 70-15]	31	12	20	12	495	53.8	5.17	14.91	106	110.9	110.8	95	90.9	86.4
XP_003709655.1	MGG_06919	40S ribosomal protein S3aE [Pyricularia oryzae 70-15]	47	13	25	13	256	29.3	10.04	32.46	98.5	102.5	100.1	110.2	88.2	100.5
XP_003709239.1	MGG_02449	tyrosyl-tRNA synthetase [Pyricularia oryzae 70-15]	31	12	19	12	388	43.2	6.96	19.61	108.4	104.1	101.7	91.2	100.3	94.3
XP_003715825.1	MGG_08259	uncharacterized protein MGG_08259 [Pyricularia oryzae 70-15]	27	10	22	10	558	59.9	8.34	24.66	104.9	98.5	103.4	102.8	92.9	97.4
XP_003710787.1	MGG_13765	uncharacterized protein MGG_13765 [Pyricularia oryzae 70-15]	25	12	25	12	582	64.7	5.34	28.67	90.9	91	91.4	98.2	120.5	108.1
XP_003719289.1	MGG_08692	alpha-1,2 mannosyltransferase KTR1 [Pyricularia oryzae 70-15]	36	12	24	12	438	51.2	6.13	19.25	115.1	111.3	107.2	93.9	82.4	90.1
XP_003709802.1	MGG_09190	aminopeptidase 2 [Pyricularia oryzae 70-15]	18	15	22	15	1035	115.2	6.71	16.29	104.3	96.2	91	107.1	100.8	100.7
XP_003718639.1	MGG_00432	uncharacterized protein MGG_00432 [Pyricularia oryzae 70-15]	63	11	20	11	174	19.1	8.78	22.66	106.3	102.7	100.2	93.7	97.1	100
XP_003715540.1	MGG_07307	NADH-cytochrome b5 reductase 2 [Pyricularia oryzae 70-15]	43	12	21	12	308	33.7	9.48	23.96	119.8	117.8	112.7	80.1	90.6	79
XP_003716182.1	MGG_03699	inosine-5'-monophosphate dehydrogenase IMD4 [Pyricularia oryzae 70-15]	28	12	18	12	543	57.3	6.81	20.15	99.2	95.7	96.8	117	88.4	102.8
XP_003713954.1	MGG_08923	threonine synthase [Pyricularia oryzae 70-15]	36	15	23	15	549	60.6	5.96	7.93	100.7	102.5	102.1	103.6	95.9	95.1
XP_003716137.1	MGG_15291	pheromone processing endoprotease KexB [Pyricularia oryzae 70-15]	13	11	21	11	852	92.8	5.77	20.95	107	107.4	106.5	97	89.7	92.4
XP_003709399.1	MGG_06691	4-hydroxyphenylpyruvate dioxygenase [Pyricularia oryzae 70-15]	26	9	16	9	419	47.5	5.69	18.44	94.7	88.4	89	103.2	114.5	110.2
XP_003712225.1	MGG_09517	vacuolar protein sorting-associated protein 1 [Pyricularia oryzae 70-15]	31	19	21	17	698	77.1	8.4	22.96	102.9	108	102.6	95.7	96.9	93.8
XP_003713614.1	MGG_11382	translation initiation factor RLI1 [Pyricularia oryzae 70-15]	26	14	19	14	610	68.7	8.21	14.83	89	95.9	90.2	100.8	111.8	112.4
XP_003710570.1	MGG_05671	protein phosphatase PP2A regulatory subunit A [Pyricularia oryzae 70-15]	30	17	19	17	623	69.1	5.02	17.51	96.1	96.1	94.9	97.8	111.9	103.2
XP_003714590.1	MGG_01606	methylmalonate-semialdehyde dehydrogenase [Pyricularia oryzae 70-15]	23	13	22	13	578	61.7	7.87	27.17	93.5	95.8	93.8	101.2	115.1	100.5
XP_003714819.1	MGG_15774	ketol-acid reductoisomerase [Pyricularia oryzae 70-15]	36	11	21	11	400	44.7	8.16	16.77	102.4	101	115.2	92.3	93.9	95.2
XP_003711947.1	MGG_06082	uncharacterized protein MGG_06082 [Pyricularia oryzae 70-15]	32	16	21	16	484	54.6	8.97	22.59	104.8	102.9	104.7	94.7	91	101.9
XP_003713459.1	MGG_11408	endoplasmic reticulum mannosyl-oligosaccharide 1,2-alpha-mannosidase [Pyricularia oryzae 70-15]	27	15	26	15	664	75.3	6.61	11.43	120.9	116.4	121.4	87.4	73.1	80.9
XP_003713242.1	MGG_10852	methionine synthase [Pyricularia oryzae 70-15]	26	11	16	11	378	42.5	6.04	22.6	88.4	93.1	92.1	101.4	118.7	106.3
XP_003714019.1	MGG_08980	stress-induced-phosphoprotein 1 [Pyricularia oryzae 70-15]	28	17	19	16	584	64.7	5.66	23.62	103.7	106.4	100	103.2	91.2	95.5
XP_003712159.1	MGG_13013	chitin synthase 8 [Pyricularia oryzae 70-15]	11	16	18	16	1872	208.1	7.52	13.95	93.8	91.8	87.6	105.2	109.2	112.4
XP_003721165.1	MGG_02625	superoxide dismutase [Pyricularia oryzae 70-15]	34	5	17	5	158	16.5	6.61	32.45	109.2	107.3	111.9	91	90.7	89.9
XP_003716216.1	MGG_03670	subtilisin-like proteinase Spm1 [Pyricularia oryzae 70-15]	14	9	17	9	536	57.1	6.7	26.27	100.6	101.6	100.3	94.2	105.3	98
XP_003720882.1	MGG_02853	nuclease PA3 [Pyricularia oryzae 70-15]	37	9	25	9	306	34.1	6.01	37.87	89.7	93.1	91.7	96.2	121.7	107.5
XP_003716305.1	MGG_03600	mitochondrial-processing peptidase subunit beta [Pyricularia oryzae 70-15]	25	12	25	12	473	52.3	5.99	33.83	97.9	98.5	99.5	108.8	94.3	101.1
XP_016846079.1	MGG_14976	uncharacterized protein MGG_14976 [Pyricularia oryzae 70-15]	30	13	22	13	552	60.8	7.77	18.24	105.3	105.5	102.5	85.4	105	96.3
XP_003711783.1	MGG_05948	zinc knuckle domain-containing protein [Pyricularia oryzae 70-15]	60	9	18	9	199	19.8	8.05	18.28	116.9	119	114	81.5	90.1	78.5
XP_003717614.1	MGG_09736	uncharacterized protein MGG_09736 [Pyricularia oryzae 70-15]	30	5	21	5	210	20.6	6.04	30.93	127.7	124.2	124.7	76.5	72.3	74.5
XP_003712846.1	MGG_16901	ATP-dependent RNA helicase DBP2 [Pyricularia oryzae 70-15]	30	15	20	14	548	59.1	9.16	21.6	91.2	92.6	89.9	115.4	103.1	107.9
XP_003720956.1	MGG_17962	fumarate hydratase [Pyricularia oryzae 70-15]	23	11	19	10	546	58.8	8.21	27.09	100.9	104	98.4	100.3	99.3	97.1
XP_003717580.1	MGG_13645	50S ribosomal protein L13e [Pyricularia oryzae 70-15]	35	8	29	8	202	23.1	11.02	30.52	99.7	91.9	90.8	112.2	100.9	104.5
XP_003711182.1	MGG_09080	arginyl-tRNA synthetase [Pyricularia oryzae 70-15]	25	17	23	17	712	80.9	8.44	16.43	96.9	96	94.9	94.1	113.8	104.2
XP_003714371.1	MGG_01423	uncharacterized protein MGG_01423 [Pyricularia oryzae 70-15]	47	11	21	11	260	28.6	7.37	19.42	110.4	111.8	107.6	92.1	95.5	82.5
XP_003719789.1	MGG_04052	ClpTM1 domain-containing protein [Pyricularia oryzae 70-15]	29	15	20	14	670	74.6	6.79	16.81	97.4	89.4	91.9	101.8	117.2	102.2
XP_003715400.1	MGG_07194	uncharacterized protein MGG_07194 [Pyricularia oryzae 70-15]	42	11	25	11	267	27.7	9.47	31.25	99.7	101	99	98.4	99.4	102.4
XP_003716642.1	MGG_03317	eukaryotic translation initiation factor 3 subunit E [Pyricularia oryzae 70-15]	27	12	18	12	446	51.5	5.19	22.89	104.4	101.7	99.6	101.6	90.8	101.9
XP_003713241.1	MGG_10853	uncharacterized protein MGG_10853 [Pyricularia oryzae 70-15]	27	16	23	16	685	77.9	7.85	15.91	97	100.5	91.3	100.1	105.8	105.3
XP_003720841.1	MGG_12569	uncharacterized protein MGG_12569 [Pyricularia oryzae 70-15]	51	9	25	9	222	24.1	5.47	11.1	124.9	130.8	119.2	84.8	70.2	70.1
XP_003710980.1	MGG_04478	fimbrin [Pyricularia oryzae 70-15]	28	13	17	13	650	72.6	6.1	12.92	96.7	98.8	101.7	107.1	103	92.8
XP_003721278.1	MGG_02531	minor extracellular protease vpr [Pyricularia oryzae 70-15]	15	10	15	10	909	96.8	5.22	15.7	89.3	89.9	87.5	100.3	122.7	110.2
XP_003716570.1	MGG_03375	isotrichodermin C-15 hydroxylase [Pyricularia oryzae 70-15]	26	13	19	13	524	58.6	7.5	22.21	103.2	100.7	101.5	104	99.2	91.5
XP_003714648.1	MGG_01662	4-aminobutyrate aminotransferase [Pyricularia oryzae 70-15]	41	15	24	15	503	55.6	7.59	16.85	83.7	88.2	81.9	122.4	113.5	110.3
XP_003710852.1	MGG_13782	60S ribosomal protein L19 [Pyricularia oryzae 70-15]	43	9	25	9	190	22.1	11.18	31.64	103.9	95.5	99.1	104.9	95.7	101
XP_003721383.1	MGG_10569	pyruvate dehydrogenase E1 component subunit beta [Pyricularia oryzae 70-15]	32	8	18	8	383	41.7	7.03	27.29	99.6	96.8	100.1	101.9	99	102.6
XP_003717922.1	MGG_11450	homoserine dehydrogenase [Pyricularia oryzae 70-15]	38	10	15	10	370	39.1	6.28	12.92	99.6	99.1	91.2	100.7	107.6	101.9
XP_003719997.1	MGG_03882	gamma-glutamyltransferase [Pyricularia oryzae 70-15]	14	7	19	7	592	63.4	5.68	26.62	87.5	92.9	92.1	100.1	122.2	105.3
XP_003719488.1	MGG_04321	uncharacterized protein MGG_04321 [Pyricularia oryzae 70-15]	20	19	19	19	1182	124.9	5.14	4.74	100.8	105.2	101.7	107.1	87.9	97.3
XP_003718996.1	MGG_00135	T-complex protein 1 [Pyricularia oryzae 70-15]	31	15	20	14	547	59.2	5.19	22.75	104.2	92.3	97.4	102.7	97.8	105.6
XP_003711836.1	MGG_05991	26S proteasome regulatory subunit rpn2 [Pyricularia oryzae 70-15]	13	11	18	11	1192	129.2	5.15	16.93	101.1	105.6	101.8	97.7	103.9	89.9
XP_003716842.1	MGG_03152	ATP synthase subunit 5 [Pyricularia oryzae 70-15]	54	12	20	12	228	23.9	9.41	25.52	101.2	99	107	107.2	90.7	94.9
XP_003720920.1	MGG_02818	isoamyl alcohol oxidase [Pyricularia oryzae 70-15]	19	9	17	9	603	65.1	6.7	26.4	90.2	84.7	83	109.9	121.4	110.9
XP_003716759.1	MGG_03220	isoleucyl-tRNA synthetase [Pyricularia oryzae 70-15]	19	18	23	18	1077	124	6.48	13.43	107.3	103.3	100.3	92.6	97.3	99.1
XP_003716189.1	MGG_03692	glutaminyl-peptide cyclotransferase [Pyricularia oryzae 70-15]	36	11	18	11	388	43	4.98	22.31	101.1	103.3	103.2	94.6	89.4	108.5
XP_003712306.1	MGG_16812	uncharacterized protein MGG_16812 [Pyricularia oryzae 70-15]	25	10	17	10	520	56.6	6.61	23.74	127.2	119.6	131.3	68.9	78.4	74.6
XP_003719336.1	MGG_14279	glutamine synthetase [Pyricularia oryzae 70-15]	29	8	20	8	358	39.7	6.04	40.86	110	106.6	104.6	95.7	92.7	90.4
XP_003716428.1	MGG_03494	aminotransferase [Pyricularia oryzae 70-15]	25	9	18	9	460	49.9	6.67	17.27	111.9	119.6	108.1	99	79.7	81.7
XP_003714532.1	MGG_01557	phosphatidylglycerol/phosphatidylinositol transfer protein [Pyricularia oryzae 70-15]	52	10	19	10	178	19.5	5.3	22.6	96.2	97.7	96.5	101.3	103.3	105
XP_003709139.1	MGG_02370	mitochondrial phosphate carrier protein [Pyricularia oryzae 70-15]	34	11	22	10	309	32.5	9.47	19.66	93.4	92.9	92.5	110.4	104.6	106.2
XP_003718055.1	MGG_00905	Sec14 cytosolic factor [Pyricularia oryzae 70-15]	55	15	23	15	343	37.8	7.37	26.14	105.4	100.4	98.9	97.2	101.5	96.5
XP_003709938.1	MGG_09289	hexokinase [Pyricularia oryzae 70-15]	28	11	14	11	481	53.8	5.15	20.7	107.8	111.3	107.7	95.7	86.5	91
XP_003713531.1	MGG_04436	elongation factor 1-beta [Pyricularia oryzae 70-15]	42	9	17	9	229	25.1	4.42	25.4	90.4	90.1	91.1	98.2	120.2	110
XP_003720798.1	MGG_02921	uncharacterized protein MGG_02921 [Pyricularia oryzae 70-15]	43	11	21	11	312	34.3	6.46	12.63	108.2	113	112.6	86.3	91.6	88.4
XP_003714685.1	MGG_11165	uncharacterized protein MGG_11165 [Pyricularia oryzae 70-15]	17	13	19	13	1023	113	4.65	17.94	91.9	87.9	96.1	91.9	117.3	114.9
XP_003716877.1	MGG_12773	aminopeptidase Y [Pyricularia oryzae 70-15]	32	10	18	10	493	52.6	4.89	21.56	100.2	104.7	94.7	99.5	97.2	103.7
XP_003717323.1	MGG_06269	60S ribosomal protein L2 [Pyricularia oryzae 70-15]	57	11	32	11	254	27.4	10.89	22.45	64.3	59.6	57.9	152.5	128	137.7
XP_003718618.1	MGG_00449	eukaryotic peptide chain release factor GTP-binding subunit [Pyricularia oryzae 70-15]	17	9	17	9	731	79.1	8.76	24.98	105.6	104	104.4	99.1	90.2	96.7
XP_003718771.1	MGG_00317	fumarylacetoacetase [Pyricularia oryzae 70-15]	29	9	15	9	437	47.8	5.85	13.56	99.7	93.7	103.4	95.9	103	104.3
XP_003716277.1	MGG_13499	acetyl-CoA acetyltransferase [Pyricularia oryzae 70-15]	30	10	16	10	401	41.5	6.98	22.45	96.1	91.5	97.5	105.3	104.6	105.1
XP_003719041.1	MGG_00099	uncharacterized protein MGG_00099 [Pyricularia oryzae 70-15]	30	11	20	11	535	58.7	5.64	1.88	128.2	130.4	119.9	75	79.5	66.9
XP_003715272.1	MGG_12335	mannan polymerase II complex ANP1 subunit [Pyricularia oryzae 70-15]	27	14	20	14	511	58.3	6.28	18.42	122.2	124.7	128.1	72.7	80.7	71.7
XP_003718599.1	MGG_11574	agmatinase [Pyricularia oryzae 70-15]	23	7	19	7	398	43.1	5.66	24.75	122.3	116.7	118	70.7	82	90.3
XP_003714233.1	MGG_01309	histidine biosynthesis trifunctional protein [Pyricularia oryzae 70-15]	22	15	22	15	865	92.5	5.64	15.1	91.5	92.5	90.6	105.4	111.8	108.2
XP_003719337.1	MGG_01925	bifunctional P-450:NADPH-P450 reductase [Pyricularia oryzae 70-15]	15	14	18	14	1120	123.2	6.68	13.78	111	105.9	109.7	93.7	93.3	86.4
XP_003720895.1	MGG_02842	hsp70-like protein [Pyricularia oryzae 70-15]	23	12	17	12	572	61	4.97	13.3	110.2	105.5	120.3	91.4	75.6	97
XP_003720034.1	MGG_03857	T-complex protein 1 subunit zeta [Pyricularia oryzae 70-15]	26	14	19	14	544	59.2	6.87	15.77	93.4	97.5	95.9	104.1	111.8	97.3
XP_003721315.1	MGG_15048	NAD-dependent deacetylase sirtuin-5 [Pyricularia oryzae 70-15]	38	9	16	9	357	38.2	5.2	13.35	74.9	76	70.4	125.1	126.7	126.9
XP_003713520.1	MGG_04427	dolichyl-phosphate-mannose-protein mannosyltransferase 4 [Pyricularia oryzae 70-15]	17	16	22	16	774	88.5	8.91	22.19	87.2	87.5	84.2	107	118.4	115.7
XP_003716920.1	MGG_06609	acetyl-CoA hydrolase [Pyricularia oryzae 70-15]	18	10	15	10	526	58.4	6.86	25.5	100.6	101.8	100.6	105.3	94	97.7
XP_003713675.1	MGG_04696	60S ribosomal protein L10a [Pyricularia oryzae 70-15]	38	9	18	9	217	24	9.89	22.9	98.5	97.7	103.8	103.9	98.1	98
XP_003710849.1	MGG_04683	15-hydroxyprostaglandin dehydrogenase [Pyricularia oryzae 70-15]	44	12	20	12	304	33.7	6.55	19.85	103	101.6	92.5	99.7	102.6	100.5
XP_003715227.1	MGG_07048	60S ribosomal protein L5 [Pyricularia oryzae 70-15]	34	10	15	10	302	34.5	8.1	21.38	96.4	93.8	94.1	108.4	101.5	105.8
XP_003708717.1	MGG_01979	T-complex protein 1 subunit beta [Pyricularia oryzae 70-15]	33	14	16	14	530	57	5.96	15.98	98.3	100.9	98.6	102.7	94.4	105.1
XP_003716408.1	MGG_03511	coatomer alpha subunit [Pyricularia oryzae 70-15]	14	16	20	16	1220	136	6.83	10.38	90.5	87.5	90.2	109.3	110.3	112.2
XP_003715571.1	MGG_12405	cell division control protein 50 [Pyricularia oryzae 70-15]	28	12	16	12	437	48.3	9.26	19.33	103.5	108.9	105.8	94.9	94.8	92.1
XP_003709623.1	MGG_16204	60S ribosomal protein L12 [Pyricularia oryzae 70-15]	44	6	28	6	165	17.7	9.41	27.02	96.9	103.4	97.6	101.8	101.3	98.9
XP_003714559.1	MGG_01581	26S protease regulatory subunit 7 [Pyricularia oryzae 70-15]	29	13	17	13	439	49	6.3	20.07	101.8	109.2	100.3	99.1	94.2	95.4
XP_003713847.1	MGG_08829	transcriptional repressor rco-1 [Pyricularia oryzae 70-15]	24	14	22	14	607	65.7	6.87	13.85	95.8	96.5	93.8	103.8	103.1	106.9
XP_003710115.1	MGG_10507	amidohydrolase [Pyricularia oryzae 70-15]	16	12	20	12	987	105.8	6.73	13.17	104.9	102.3	105	92.8	100.3	94.7
XP_003714582.1	MGG_01600	Sec20 domain-containing protein [Pyricularia oryzae 70-15]	31	10	17	10	432	46.9	5.86	18.79	123.3	127.3	124.3	83.4	66	75.7
XP_003718955.1	MGG_00170	proteasome component PRE2 [Pyricularia oryzae 70-15]	35	8	13	8	284	31.2	6.52	20.8	96.5	88.4	89.6	109.2	113.7	102.6
XP_003710410.1	MGG_05539	carboxypeptidase 2 [Pyricularia oryzae 70-15]	28	13	17	13	549	59.9	5.88	11.43	80.9	76.9	81.5	111.3	124.4	125
XP_003721178.1	MGG_02617	2-methylcitrate synthase [Pyricularia oryzae 70-15]	25	10	16	10	477	52.3	9.11	13.03	106.8	110	109.2	94.7	83.6	95.6
XP_003717523.1	MGG_09991	phosphatidylinositol transfer protein SFH5 [Pyricularia oryzae 70-15]	36	11	23	11	406	42.9	5.17	27.34	101.2	99.5	96.2	90.4	114.2	98.4
XP_003718107.1	MGG_00865	1,3-beta-glucan synthase component FKS1 [Pyricularia oryzae 70-15]	8	14	18	14	1916	218.7	8.1	10.33	90.1	90.2	88.4	107.4	112.4	111.5
XP_003718886.1	MGG_00220	NADP-dependent alcohol dehydrogenase 6 [Pyricularia oryzae 70-15]	31	9	16	9	360	39	6.33	14.68	115.5	111.4	113.4	80.3	95	84.5
XP_003716753.1	MGG_03226	cytochrome b-c1 complex subunit 2 [Pyricularia oryzae 70-15]	21	10	16	10	463	48.2	7.78	18.22	88.1	88.2	91.1	106.8	117.1	108.7
XP_003712822.1	MGG_05264	translation initiation factor 4B [Pyricularia oryzae 70-15]	25	12	14	12	563	61.2	8.6	19.33	111.8	105.8	108	84.3	98.5	91.6
XP_003714743.1	MGG_01746	uncharacterized protein MGG_01746 [Pyricularia oryzae 70-15]	20	7	13	7	379	40.1	5.82	25.43	96.6	90.1	97.6	106.4	98.5	110.7
XP_003719043.1	MGG_00097	uncharacterized protein MGG_00097 [Pyricularia oryzae 70-15]	41	11	16	11	323	36.3	5.76	14.91	128.4	133.6	132.6	69.5	66.1	69.8
XP_003718734.1	MGG_00349	40S ribosomal protein S13 [Pyricularia oryzae 70-15]	56	9	21	9	151	16.8	10.35	44.24	106.2	102.2	103.1	103.3	88.7	96.4
XP_003713173.1	MGG_07928	ubiquitin-40S ribosomal protein S27a [Pyricularia oryzae 70-15]	65	11	87	11	154	17.7	9.77	77.13	94	81.4	83.4	116.6	107.3	117.3
XP_003712956.1	MGG_07745	dipeptidyl aminopeptidase B [Pyricularia oryzae 70-15]	16	16	19	16	938	105.2	6.2	20.76	96.5	93.4	100.1	102	106.8	101.3
XP_003716150.1	MGG_15290	histidyl-tRNA synthetase [Pyricularia oryzae 70-15]	25	14	21	14	615	67.2	8.7	12.08	105.1	104.4	104.8	99.9	86.2	99.6
XP_003711082.1	MGG_08649	farnesyl pyrophosphate synthase [Pyricularia oryzae 70-15]	25	10	20	10	348	40.1	5.11	17.5	99.6	101.4	102.4	110.2	88.8	97.7
XP_003709740.1	MGG_11785	60S ribosomal protein L15 [Pyricularia oryzae 70-15]	35	7	19	7	203	24.1	11.33	27.55	86.2	82.4	82.3	111	118.5	119.6
XP_003712129.1	MGG_05814	potassium-activated aldehyde dehydrogenase [Pyricularia oryzae 70-15]	27	13	18	13	470	51	5.94	16.88	101.5	101.4	101	102.1	100.1	93.9
XP_003708741.1	MGG_15988	IRE protein kinase [Pyricularia oryzae 70-15]	13	14	17	14	1286	143.3	6.47	7.42	99.1	103.8	116.6	83	101.9	95.6
XP_003716803.1	MGG_03186	1,4-alpha-glucan-branching enzyme [Pyricularia oryzae 70-15]	24	13	17	13	691	79	6.13	7.57	96.4	97.5	99.8	104.6	98.1	103.5
XP_003717791.1	MGG_01135	cytochrome c oxidase polypeptide IV [Pyricularia oryzae 70-15]	60	10	20	10	186	20.6	6.95	19.56	101.6	106.6	101.7	100.5	94.9	94.6
XP_003717970.1	MGG_00979	mitochondrial import receptor subunit tom-70 [Pyricularia oryzae 70-15]	25	12	15	12	622	69	5.53	11.47	97.7	99.1	105.4	94.9	102.6	100.3
XP_003714962.1	MGG_08012	UDP-glucose 4-epimerase [Pyricularia oryzae 70-15]	36	10	15	10	369	40.6	6.3	14.3	100.6	97.7	93.3	102.6	101	104.8
XP_003717664.1	MGG_09692	aminopeptidase Y [Pyricularia oryzae 70-15]	25	9	17	9	516	56.1	5.29	16.92	68.7	67.3	78.9	123.1	134.5	127.5
XP_003712076.1	MGG_06191	mannan polymerase II complex ANP1 subunit [Pyricularia oryzae 70-15]	24	9	18	9	404	46.1	7.01	18.89	123.1	129.1	119.5	84.5	72.8	71
XP_003711967.1	MGG_06101	SH3 domain-containing protein [Pyricularia oryzae 70-15]	25	11	17	11	596	62.7	7.11	18.28	94.4	92.1	94	93.6	119.9	105.9
XP_003717833.1	MGG_01101	uncharacterized protein MGG_01101 [Pyricularia oryzae 70-15]	15	10	16	10	852	91.8	5.5	14.97	97	98.3	93.7	105	104.6	101.3
XP_003721386.1	MGG_10565	zuotin [Pyricularia oryzae 70-15]	27	12	17	12	444	50.4	9.2	17.28	111.5	115.6	117.1	82.1	92.4	81.4
XP_003710999.1	MGG_04462	chaperone dnaJ 2 [Pyricularia oryzae 70-15]	41	13	16	13	417	45.3	6.38	9.7	108	98.1	99.2	88.3	119	87.4
XP_003714319.1	MGG_01380	26S protease regulatory subunit 8 [Pyricularia oryzae 70-15]	26	10	16	8	430	47.9	8.94	16.33	98.5	90.6	85.4	102.1	111.8	111.6
XP_003717203.1	MGG_06371	pyruvate dehydrogenase E1 component subunit alpha [Pyricularia oryzae 70-15]	28	11	19	11	416	46.1	8.27	24.28	95.2	92.9	94.5	107.8	102.3	107.3
XP_003715036.1	MGG_15814	peptidyl-prolyl cis-trans isomerase B [Pyricularia oryzae 70-15]	42	9	29	9	207	22.9	8.32	18.59	92.4	94	92.6	103.5	110.6	107
XP_003710661.1	MGG_16462	cytochrome c1 [Pyricularia oryzae 70-15]	32	8	14	8	324	35.7	7.44	13.55	101.7	108.2	99.4	97.7	90.5	102.6
XP_003712403.1	MGG_04913	uncharacterized protein MGG_04913 [Pyricularia oryzae 70-15]	65	5	18	5	104	11.5	4.32	26.88	99.5	110.9	95.2	111.5	86	96.9
XP_003717982.1	MGG_00968	mitochondrial outer membrane protein porin [Pyricularia oryzae 70-15]	36	11	24	11	283	29.9	9.26	25.5	85.6	83.8	84.6	121.1	112.4	112.5
XP_003716244.1	MGG_03645	adenylosuccinate lyase [Pyricularia oryzae 70-15]	24	10	18	10	485	54.4	6.6	10.96	102.1	100.3	96.8	100.5	102.8	97.5
XP_003714741.1	MGG_01744	electron transfer flavoprotein subunit beta [Pyricularia oryzae 70-15]	35	8	16	8	257	27.5	8.59	9.57	96.9	100.6	97.9	111.3	94.4	99
XP_003714718.1	MGG_01721	carnitine O-acetyltransferase [Pyricularia oryzae 70-15]	22	13	16	13	649	73.3	8.84	7.8	93.7	90.4	93.1	97.3	114.1	111.5
XP_003716743.1	MGG_12749	glutathione reductase [Pyricularia oryzae 70-15]	28	11	13	11	508	55.2	8.27	13.54	124.4	123.5	123.7	89.7	67.7	70.9
XP_003715690.1	MGG_08370	1,3-beta-glucanosyltransferase gel3 [Pyricularia oryzae 70-15]	25	11	17	11	533	55.8	5.69	15.51	92.9	95.9	94.5	111.7	103.3	101.6
XP_003712240.1	MGG_12996	glutamate-5-semialdehyde dehydrogenase [Pyricularia oryzae 70-15]	19	7	10	7	445	46.5	5.52	18.93	93	95.3	92.9	102.5	113.3	103
XP_003712748.1	MGG_05203	ran-specific GTPase-activating protein 1 [Pyricularia oryzae 70-15]	38	8	22	8	247	27	5.11	35.19	112	105	108.5	95	90.5	89
XP_003718114.1	MGG_11480	succinyl-CoA:3-ketoacid-coenzyme A transferase subunit A [Pyricularia oryzae 70-15]	21	10	17	10	526	55.9	8.59	13.9	96.8	97.3	92.6	107.8	105	100.6
XP_003716982.1	MGG_12798	para-nitrobenzyl esterase [Pyricularia oryzae 70-15]	32	13	19	13	556	61.3	6.19	8.5	130.8	131.2	134.5	72.2	63.2	68.1
XP_003714753.1	MGG_01755	acetyl-CoA acetyltransferase [Pyricularia oryzae 70-15]	41	12	16	12	433	45.4	8.9	13.3	98.1	104.3	101.7	98.2	98.2	99.4
XP_003717056.1	MGG_06503	uncharacterized protein MGG_06503 [Pyricularia oryzae 70-15]	26	11	17	10	486	53.7	6.3	10.37	95.6	104.2	101.2	91.9	103.1	104
XP_003709425.1	MGG_06714	uncharacterized protein MGG_06714 [Pyricularia oryzae 70-15]	34	6	25	6	274	29.8	7.69	26.26	101.2	103.6	101	99.4	98.8	96
XP_003709437.1	MGG_06726	septin like spn2 [Pyricularia oryzae 70-15]	36	10	17	10	337	38.6	7.65	16.23	97.8	96	92.6	106.4	100.2	106.9
XP_003721130.1	MGG_02654	uncharacterized protein MGG_02654 [Pyricularia oryzae 70-15]	24	10	21	10	573	62.1	6.67	13.48	140.1	136.6	133.7	54.3	70	65.3
XP_003718414.1	MGG_11541	phosphoribosylformylglycinamidine synthase [Pyricularia oryzae 70-15]	12	15	19	15	1359	147.5	5.48	10.5	87.2	90.6	88.7	110.8	113.5	109.2
XP_003709365.1	MGG_06658	40S ribosomal protein S5 [Pyricularia oryzae 70-15]	42	9	27	9	214	23.8	9.19	41.86	105.2	96.7	101.9	99.4	96.6	100.3
XP_003709479.1	MGG_06764	guanylate kinase [Pyricularia oryzae 70-15]	45	9	15	9	242	27.2	8.25	16.01	107.9	97.8	96.6	90.6	108.3	98.7
XP_003721384.1	MGG_10568	sterol 24-C-methyltransferase [Pyricularia oryzae 70-15]	33	13	18	13	380	42.4	6.25	17.83	87.1	83.9	85.5	86.6	88.9	167.9
XP_003720758.1	MGG_02949	cytoskeleton assembly control protein Sla2 [Pyricularia oryzae 70-15]	16	15	16	15	1048	118.3	5.66	15.21	84.4	82	89.3	111.3	121.2	111.8
XP_003714542.1	MGG_01566	homoisocitrate dehydrogenase [Pyricularia oryzae 70-15]	32	10	14	10	360	38.1	5.81	19.8	97	100.5	98.5	98.8	104.9	100.2
XP_003713543.1	MGG_04449	branched-chain alpha-keto acid lipoamide acyltransferase [Pyricularia oryzae 70-15]	32	11	13	11	523	56.4	8.79	12.35	97.5	96	98.2	116.4	90.3	101.7
XP_003715180.1	MGG_08201	uncharacterized protein MGG_08201 [Pyricularia oryzae 70-15]	74	7	18	7	136	14.7	7.37	28.41	132.2	134.8	131.6	58.6	76	66.8
XP_003716235.1	MGG_03653	60S ribosomal protein L20 [Pyricularia oryzae 70-15]	41	8	16	8	174	20.4	10.56	24.8	80.1	79.6	78	124.6	115.4	122.4
XP_003709013.1	MGG_02243	amidohydrolase [Pyricularia oryzae 70-15]	19	9	19	9	504	54.8	4.94	26.63	94.8	96.2	88.2	95.3	117.5	108
XP_003720586.1	MGG_03087	cell division control protein 11 [Pyricularia oryzae 70-15]	26	9	18	9	383	43.4	5.11	19.1	101.6	104.2	93.7	106	97.9	96.6
XP_003714625.1	MGG_01637	phosphomannomutase [Pyricularia oryzae 70-15]	40	10	16	10	264	30.1	5.76	18.6	112.2	108.2	112.8	92.7	84.3	89.7
XP_003715401.1	MGG_07195	O-acetylhomoserine (thiol)-lyase [Pyricularia oryzae 70-15]	31	9	16	9	456	48.8	6.6	7.92	109.5	107.8	107.6	101.8	92.4	80.8
XP_003721080.1	MGG_02690	Arg-6 protein [Pyricularia oryzae 70-15]	17	14	18	14	900	98.7	7.55	11.64	94.3	101.9	97.1	109.1	94.2	103.6
XP_003716682.1	MGG_03280	nitrilase 2 [Pyricularia oryzae 70-15]	32	7	10	7	344	36.9	5.49	18.25	94.7	90	99.3	102.3	106	107.7
XP_003710942.1	MGG_04545	cytochrome c peroxidase [Pyricularia oryzae 70-15]	46	13	16	13	362	39.8	8.32	19.07	111.7	112.9	115.5	83.5	90.1	86.3
XP_003717215.1	MGG_06362	small COPII coat GTPase [Pyricularia oryzae 70-15]	57	9	14	9	189	21.5	6.42	13.05	104.9	105.2	104.2	101.1	96.9	87.6
XP_016846021.1	MGG_10265	uncharacterized protein MGG_10265 [Pyricularia oryzae 70-15]	31	9	16	9	331	36.8	4.48	11.49	100.6	102.5	101	98.4	98.3	99.2
XP_003714719.1	MGG_01722	adenylyl cyclase-associated protein [Pyricularia oryzae 70-15]	24	10	14	10	533	57.6	7.06	13.66	99.8	100.3	91.1	102.7	100.7	105.5
XP_003721184.1	MGG_02611	L-aminoadipate-semialdehyde dehydrogenase [Pyricularia oryzae 70-15]	15	15	18	15	1188	131.2	6.01	16.65	98.3	95.5	90.4	101.9	109.7	104.2
XP_003712791.1	MGG_05237	60S ribosomal protein L7 [Pyricularia oryzae 70-15]	35	9	26	9	248	28.8	10.02	18.29	97.9	98.6	98.5	112.7	90.9	101.4
XP_003721355.1	MGG_10591	endo-beta-1,3-glucanase [Pyricularia oryzae 70-15]	24	13	17	13	746	81.9	6.38	12.48	98.1	103.5	102.3	95.2	102.1	98.7
XP_003713289.1	MGG_10742	uncharacterized protein MGG_10742 [Pyricularia oryzae 70-15]	30	9	14	9	407	43.5	7.01	14.09	111.5	118	110.3	102.3	72.2	85.8
XP_003720033.1	MGG_03858	uncharacterized protein MGG_03858 [Pyricularia oryzae 70-15]	33	11	13	11	551	60.4	5.3	10.74	109.9	112.2	108	89.2	91.6	89
XP_003717931.1	MGG_01013	eukaryotic translation initiation factor 3 39 kDa subunit [Pyricularia oryzae 70-15]	41	12	16	12	341	38.2	6.48	17.63	92.3	91.4	91.4	106.1	110.4	108.4
XP_003720341.1	MGG_14292	leupeptin-inactivating enzyme 1 [Pyricularia oryzae 70-15]	17	8	14	8	551	58.7	5.21	19.11	114.4	109.4	111.9	98.9	80.7	84.8
XP_003713394.1	MGG_10490	GPI-anchor transamidase [Pyricularia oryzae 70-15]	33	12	17	12	394	44	5.15	15.72	94.7	100.1	99	109.5	95.3	101.4
XP_003711050.1	MGG_08622	nucleoside diphosphate kinase [Pyricularia oryzae 70-15]	27	5	14	5	237	25.9	9.28	26.17	99.6	102	103.4	95.4	98.6	100.9
XP_003714642.1	MGG_01656	UV excision repair protein Rad23 [Pyricularia oryzae 70-15]	33	5	11	5	401	41.4	4.59	10.72	87.3	83.5	89.9	109.2	120.6	109.5
XP_003718370.1	MGG_00647	uncharacterized protein MGG_00647 [Pyricularia oryzae 70-15]	28	11	16	11	497	54.4	8.1	17.58	94.3	90.9	97.3	95	112.2	110.3
XP_003712343.1	MGG_04863	Cullin-associated NEDD8-dissociated protein 2 [Pyricularia oryzae 70-15]	11	13	19	13	1369	147.6	5.62	10.52	97.1	94.9	98	102.9	111	96
XP_003715491.1	MGG_07268	isocitrate dehydrogenase [Pyricularia oryzae 70-15]	32	13	18	13	450	50.7	8.68	8.77	106.9	101.6	104.8	98.3	91.5	96.8
XP_003709402.1	MGG_06693	60S ribosomal protein L27-A [Pyricularia oryzae 70-15]	41	6	17	6	135	15.7	10.54	19.26	85.3	84.7	79.4	109.7	124	116.9
XP_003714288.1	MGG_01359	saccharopine dehydrogenase [Pyricularia oryzae 70-15]	35	12	18	12	365	40.3	5.71	17.63	103.2	106.1	104.2	101.6	88.3	96.6
XP_003709492.1	MGG_11862	ABC transporter ATP-binding protein ARB1 [Pyricularia oryzae 70-15]	21	11	14	11	636	70.4	7.05	10.58	102	101.9	99.5	109.1	95.6	92
XP_003716127.1	MGG_08597	uncharacterized protein MGG_08597 [Pyricularia oryzae 70-15]	33	8	11	8	326	35.1	5.03	12.15	119.2	113.5	98.2	107.2	84.7	77.2
XP_003709644.1	MGG_06910	protein transporter SEC23 [Pyricularia oryzae 70-15]	18	11	12	11	770	85.9	6.24	8.07	97.6	96.2	95	120.2	88.8	102.3
XP_003709808.1	MGG_09195	rRNA 2'-O-methyltransferase fibrillarin [Pyricularia oryzae 70-15]	32	10	13	10	321	33.8	9.92	11.31	104.1	102.8	100.8	97.9	97.4	96.9
XP_003713775.1	MGG_10126	aspartyl aminopeptidase [Pyricularia oryzae 70-15]	20	11	15	11	548	59.7	6.64	18.71	104.3	103.7	104	99	97.3	91.7
XP_003719259.1	MGG_08725	D-lactate dehydrogenase [Pyricularia oryzae 70-15]	28	8	11	8	349	38	6.37	13.83	112.4	112.9	106.3	92.1	85.4	90.9
XP_003721154.1	MGG_02634	coatomer subunit gamma [Pyricularia oryzae 70-15]	15	14	16	14	917	101.2	5.4	12.28	100.5	99.7	101.6	99.1	103.5	95.5
XP_003709023.1	MGG_02252	tetrahydroxynaphthalene reductase [Pyricularia oryzae 70-15]	38	9	13	9	283	30	6.68	14.43	109.7	109.8	108.7	90.6	92.1	89.2
XP_003713926.1	MGG_08897	asparaginyl-tRNA synthetase [Pyricularia oryzae 70-15]	19	11	17	11	586	66	6.14	9.23	96.2	97	100.3	90.5	117.2	98.8
XP_003720218.1	MGG_09393	glutaminyl-tRNA synthetase [Pyricularia oryzae 70-15]	22	12	18	12	632	71.8	8.06	15.28	101.9	96.2	94.7	96.1	111.1	100.1
XP_003711992.1	MGG_06125	SNARE Ykt6 [Pyricularia oryzae 70-15]	47	8	11	8	197	22.4	7.21	17.36	90.1	99.8	98.2	98.9	99.2	113.8
XP_003712785.1	MGG_05232	uncharacterized protein MGG_05232 [Pyricularia oryzae 70-15]	22	4	12	4	244	25.4	6.84	16.06	127.3	130.2	127.5	75.9	65.2	73.9
XP_003711337.1	MGG_07441	paraplegin [Pyricularia oryzae 70-15]	14	13	16	13	1009	110.7	6.68	16.96	101.9	97.9	100	103.5	99.7	96.9
XP_003710928.1	MGG_04556	alcohol dehydrogenase 1 [Pyricularia oryzae 70-15]	35	11	18	11	339	35.6	6.61	4.25	119	107.7	87.8	83.3	112.3	89.8
XP_003712843.1	MGG_05283	uricase [Pyricularia oryzae 70-15]	31	9	16	9	295	32.8	6.33	22.45	95.8	98.1	98.5	113.1	93.9	100.5
XP_003710287.1	MGG_05427	microtubule-associated protein RP/EB family member 1 [Pyricularia oryzae 70-15]	41	9	13	9	247	27	4.98	18.71	98.1	102.9	95.5	100.6	103.1	99.7
XP_003715200.1	MGG_12322	uncharacterized protein MGG_12322 [Pyricularia oryzae 70-15]	13	9	22	9	781	85.1	9.29	23.79	97.4	94.5	93.7	101.3	117	96.1
XP_003709466.1	MGG_06752	peptidase family M28 family protein [Pyricularia oryzae 70-15]	12	8	12	8	1011	111.3	6.37	12.35	92.4	93.9	80.3	87.5	128.6	117.4
XP_003712435.1	MGG_04941	uncharacterized protein MGG_04941 [Pyricularia oryzae 70-15]	44	7	14	7	187	21.2	5.41	9.43	111	109.8	114.4	82.2	86.4	96.2
XP_003716650.1	MGG_03310	T-complex protein 1 subunit eta [Pyricularia oryzae 70-15]	22	11	14	11	558	60.6	6.8	8.75	92.2	90.3	91.1	102.4	118.3	105.7
XP_003712083.1	MGG_06197	spermidine synthase [Pyricularia oryzae 70-15]	32	8	17	8	293	33.4	5.53	15.74	100.6	99.6	105.2	101.5	91.9	101.3
XP_003713667.1	MGG_04672	uncharacterized protein MGG_04672 [Pyricularia oryzae 70-15]	29	9	11	9	447	50.1	5.62	9.36	90.8	91	92.5	100.5	119.9	105.3
XP_003715702.1	MGG_08359	flavonol synthase [Pyricularia oryzae 70-15]	26	11	26	11	371	42	6.33	24.97	91.3	90.5	93.1	96.4	119.2	109.5
XP_003713533.1	MGG_04438	ADP-ribosylation factor [Pyricularia oryzae 70-15]	39	6	12	5	183	20.9	6.8	18.51	113.6	104.9	103.2	113.8	76.8	87.8
XP_003717832.1	MGG_01102	ornithine carbamoyltransferase [Pyricularia oryzae 70-15]	31	8	10	8	351	37.3	7.72	12.58	97.4	106.2	90.1	88.9	115.3	102.1
XP_003718136.1	MGG_00843	uncharacterized protein MGG_00843 [Pyricularia oryzae 70-15]	29	9	17	9	293	32.6	4.59	16.46	104.2	107.2	98.2	94.1	100.1	96.1
XP_003719925.1	MGG_03940	uncharacterized protein MGG_03940 [Pyricularia oryzae 70-15]	22	8	14	8	470	52.6	5.99	4.5	113.5	112.2	94.9	85.7	98.6	95.2
XP_003711327.1	MGG_16630	3-hydroxybutyryl-CoA dehydrogenase [Pyricularia oryzae 70-15]	30	9	15	9	319	33.9	8.48	14.45	112.3	104.8	102.5	103.1	85.4	91.9
XP_003719885.1	MGG_12122	CMGC/GSK protein kinase [Pyricularia oryzae 70-15]	36	12	18	12	394	45.3	8.76	12.22	107.4	108.2	103.9	92.7	92.1	95.6
XP_003714679.1	MGG_01689	rho GDP dissociation inhibitor [Pyricularia oryzae 70-15]	45	7	14	7	199	22.6	6.23	18.8	107.7	103.7	101.3	102.1	89.7	95.6
XP_003713756.1	MGG_04827	vacuolar ATP synthase subunit H [Pyricularia oryzae 70-15]	29	12	14	12	475	52.7	5.41	8.86	106.7	104.8	100.9	97.2	92.4	98
XP_003713904.1	MGG_08880	uncharacterized protein MGG_08880 [Pyricularia oryzae 70-15]	18	9	13	9	634	70.3	7.71	8.18	98.3	94	99.5	96.3	110.8	100.9
XP_003711052.1	MGG_08624	C-8 sterol isomerase [Pyricularia oryzae 70-15]	20	5	23	5	221	24.7	6.2	17.47	99.2	89.5	98.9	113.3	97.8	101.3
XP_003716203.1	MGG_03680	40S ribosomal protein S11 [Pyricularia oryzae 70-15]	45	8	17	8	161	18.4	10.62	21.61	95.4	94.5	90.4	111.8	103.4	104.5
XP_003713158.1	MGG_07916	vacuolar protein sorting-associated protein 4 [Pyricularia oryzae 70-15]	27	10	13	10	427	47.2	6.83	11.56	91.4	94.9	92.6	92.7	126.3	102
XP_003716339.1	MGG_13526	RNP domain-containing protein [Pyricularia oryzae 70-15]	26	8	14	8	428	45.3	6.9	12.14	105.5	106.7	102.5	95.8	100	89.6
XP_003721442.1	MGG_09641	uncharacterized protein MGG_09641 [Pyricularia oryzae 70-15]	19	3	30	3	257	26.3	4.74	30.42	107.7	110.2	104.2	104.5	82.2	91.1
XP_003715178.1	MGG_08200	uncharacterized protein MGG_08200 [Pyricularia oryzae 70-15]	17	9	14	9	804	84.1	4.91	17.91	124.9	127.1	125.6	88.5	59.4	74.4
XP_003719963.1	MGG_12095	NADPH-dependent methylglyoxal reductase GRE2 [Pyricularia oryzae 70-15]	28	9	14	9	351	38.5	6.15	14.87	90.8	88.7	86.5	85.4	157.5	91
XP_003714510.1	MGG_01537	pyrABCN [Pyricularia oryzae 70-15]	7	14	18	13	2241	246.6	6.52	6.77	77.7	74.6	75.4	119	117.4	135.8
XP_003709867.1	MGG_11754	SMDR1 [Pyricularia oryzae 70-15]	11	8	13	8	720	79.5	8.16	15.9	82.7	79.2	77.9	132.7	110.5	117.1
XP_003715441.1	MGG_07224	threonine dehydratase [Pyricularia oryzae 70-15]	28	14	18	14	634	68.6	7.27	6.18	103.9	103.1	99.8	90.3	103.9	98.9
XP_003712610.1	MGG_05088	glutamate carboxypeptidase 2 [Pyricularia oryzae 70-15]	17	11	13	11	913	102.2	5.49	8.8	110.9	106.1	113.5	78.8	101.4	89.1
XP_003712280.1	MGG_09471	neutral trehalase [Pyricularia oryzae 70-15]	20	12	14	12	736	84.5	6.57	8.28	90.4	99.3	101.4	105.5	100.8	102.6
XP_003713255.1	MGG_10942	peptidase [Pyricularia oryzae 70-15]	14	9	12	9	769	85.4	5.66	14.33	103.8	99.8	95.1	89.2	114	98.1
XP_003715911.1	MGG_10669	endonuclease/exonuclease/phosphatase [Pyricularia oryzae 70-15]	29	10	14	10	618	65.7	4.98	7.15	120.1	111.2	129.4	89.8	82.4	67.1
XP_003709310.1	MGG_11889	T-complex protein 1 subunit epsilon [Pyricularia oryzae 70-15]	22	11	14	10	550	59.7	5.44	14.1	105.5	106.2	107.6	110	80	90.6
XP_003716723.1	MGG_03251	40S ribosomal protein S8 [Pyricularia oryzae 70-15]	34	6	21	6	202	22.8	10.71	29.55	98.3	90.7	96.1	113.6	97.7	103.8
XP_003712319.1	MGG_04842	homoaconitase [Pyricularia oryzae 70-15]	14	10	12	10	776	83.4	6.34	11.16	98.2	98.4	101.1	103.7	98.4	100.2
XP_003720676.1	MGG_12537	phosphoribosylaminoimidazole-succinocarboxamide synthase [Pyricularia oryzae 70-15]	35	9	15	9	310	33.7	5.52	13.05	100.9	97.8	106.2	101.9	102.6	90.5
XP_003710997.1	MGG_04464	alpha-mannosidase [Pyricularia oryzae 70-15]	15	13	15	13	1073	121.8	6.49	6.66	106.3	110	106.1	86.2	103	88.4
XP_003711770.1	MGG_05936	uncharacterized protein MGG_05936 [Pyricularia oryzae 70-15]	32	9	15	9	440	48.5	6.62	13.89	91	97.4	96	114	95.8	105.8
XP_003712683.1	MGG_05151	NMDA receptor-regulated protein 1 [Pyricularia oryzae 70-15]	13	12	15	11	837	94.3	8.28	9.2	90.9	89.4	90.1	100.6	127	102.1
XP_003719717.1	MGG_04114	40S ribosomal protein S17 [Pyricularia oryzae 70-15]	41	6	16	6	148	17.1	9.94	20.33	98.5	102.2	97.2	100.2	91.9	110.1
XP_003710310.1	MGG_05449	60S ribosomal protein L16 [Pyricularia oryzae 70-15]	39	12	30	12	202	23	10.43	46.59	95.4	94.6	94.6	110.6	98.5	106.4
XP_003717454.1	MGG_10052	hypoxanthine guanine phosphoribosyltransferase [Pyricularia oryzae 70-15]	60	9	15	9	205	23.1	5.67	10.34	107.1	107.2	103	100	91.4	91.3
XP_003714546.1	MGG_01569	minor allergen Alt a 7 [Pyricularia oryzae 70-15]	55	8	13	8	204	21.8	5.86	6.56	119.8	117.2	117.9	84.4	80.9	79.8
XP_003721217.1	MGG_02582	uncharacterized protein MGG_02582 [Pyricularia oryzae 70-15]	16	7	12	7	628	67.4	6.23	7.43	99.9	101.2	103.9	90.1	102.7	102.1
XP_003719860.1	MGG_03994	importin alpha re-exporter [Pyricularia oryzae 70-15]	11	13	14	13	957	107.3	5.43	10.91	90	93.2	94	95.4	117	110.3
XP_003710973.1	MGG_04484	60S ribosomal protein L18 [Pyricularia oryzae 70-15]	47	10	18	10	184	20.7	11.63	23.72	96.3	93.1	91.6	105.3	108.4	105.3
XP_003716487.1	MGG_03441	trehalose-phosphatase [Pyricularia oryzae 70-15]	13	12	13	12	1020	113.2	6.13	14.13	94.5	99.2	90.9	99.2	110.5	105.7
XP_003717917.1	MGG_01026	hydroxymethylglutaryl-CoA synthase [Pyricularia oryzae 70-15]	18	8	16	8	456	49.9	6.55	21.57	99.8	96.8	95.7	123.6	84	100.2
XP_003710183.1	MGG_05345	dihydroxy-acid dehydratase [Pyricularia oryzae 70-15]	17	9	12	9	595	63.5	7.4	9.58	101.2	100.1	95.9	92.1	107.6	103.2
XP_003718391.1	MGG_11536	alpha-xylosidase [Pyricularia oryzae 70-15]	18	11	13	11	789	88.7	5.62	10.57	95.5	93.3	83.9	102.9	113.8	110.6
XP_003716556.1	MGG_03388	ATP-dependent RNA helicase DHH1 [Pyricularia oryzae 70-15]	29	12	15	12	535	60	8.41	10.91	101.4	96.8	100	107.6	94.3	99.8
XP_003716414.1	MGG_03506	uncharacterized protein MGG_03506 [Pyricularia oryzae 70-15]	41	9	15	9	295	32.1	5.5	13.18	107.2	93.3	96.3	98.2	85.9	119.2
XP_003711839.1	MGG_05994	uncharacterized protein MGG_05994 [Pyricularia oryzae 70-15]	12	14	16	14	1345	152.5	7.44	4.41	91.4	89.5	92	98.6	125	103.5
XP_003717878.1	MGG_01061	coproporphyrinogen III oxidase [Pyricularia oryzae 70-15]	28	11	15	11	418	47.3	8.13	8.76	104.3	94	91.8	99.9	106.8	103.2
XP_003715901.1	MGG_10677	mannose-6-phosphate isomerase [Pyricularia oryzae 70-15]	37	11	16	11	449	48.7	4.92	7.7	106.8	98.3	99.6	99.9	96.1	99.2
XP_003714495.1	MGG_01521	cell division control protein 3 [Pyricularia oryzae 70-15]	25	11	15	9	437	50	7.12	5.64	96.7	95.5	94.3	108.7	100.5	104.2
XP_003717142.1	MGG_06425	anthranilate synthase component 2 [Pyricularia oryzae 70-15]	24	14	15	14	764	82.3	6.55	12.88	88.1	88.4	89.3	100.1	125.4	108.7
XP_003714148.1	MGG_01243	uncharacterized protein MGG_01243 [Pyricularia oryzae 70-15]	25	6	10	6	352	36.5	5.48	11.68	100.5	106.3	101.2	106	85.9	100
XP_003714402.1	MGG_01449	karyopherin [Pyricularia oryzae 70-15]	13	10	12	10	971	109.5	5.11	9.48	84.3	89.4	81.4	82	148.5	114.4
XP_003717419.1	MGG_10098	uncharacterized protein MGG_10098 [Pyricularia oryzae 70-15]	23	9	11	9	530	56.7	6.23	10.12	106.1	110.8	116.6	92	99	75.4
XP_003715830.1	MGG_08256	mitochondrial peroxiredoxin PRX1 [Pyricularia oryzae 70-15]	43	9	16	9	224	25.1	6.07	7.42	138.2	133.5	125.5	62.4	73.4	66.9
XP_003715120.1	MGG_12300	hydroxyacylglutathione hydrolase [Pyricularia oryzae 70-15]	35	10	14	10	286	31.8	6.73	10.03	114.2	97.7	106	104.7	87	90.4
XP_003718977.1	MGG_00150	uncharacterized protein MGG_00150 [Pyricularia oryzae 70-15]	24	8	15	8	404	42.4	8.13	19.68	103.9	97.9	100.7	114.2	83.7	99.7
XP_003715781.1	MGG_12474	5'-nucleotidase [Pyricularia oryzae 70-15]	24	7	14	7	556	60.6	5.34	12.8	95.8	102.4	103.1	100.8	96.5	101.4
XP_003719828.1	MGG_12130	serine/threonine protein phosphatase 2A, variant [Pyricularia oryzae 70-15]	21	11	16	11	670	76	7.11	2.79	102.6	97.9	102.4	92.4	109.2	95.4
XP_003713154.1	MGG_07912	erythrocyte band 7 integral membrane protein [Pyricularia oryzae 70-15]	24	9	11	9	423	44.8	8.95	14.37	99.6	94.3	94.7	99.2	109.3	102.9
XP_003720354.1	MGG_09878	dihydrolipoyllysine-residue acetyltransferase component-pyruvate dehydrogenase complex [Pyricularia oryzae 70-15]	23	9	13	9	464	49.3	7.5	8.57	101	97.4	97	113.5	92.8	98.3
XP_003715497.1	MGG_07273	WD repeat-containing protein 2 [Pyricularia oryzae 70-15]	26	12	12	12	608	63.5	7.39	14.68	93	89.4	96.6	116.4	101.2	103.3
XP_003720755.1	MGG_02952	40S ribosomal protein S9 [Pyricularia oryzae 70-15]	34	9	22	9	191	21.9	10.32	27.97	68.6	63.4	66.9	101.9	98.9	200.3
XP_003716317.1	MGG_03593	uncharacterized protein MGG_03593 [Pyricularia oryzae 70-15]	23	6	12	6	344	33.8	5.76	15.94	81.3	89	76.8	104.8	129.8	118.2
XP_003718853.1	MGG_00253	imidazole glycerol phosphate synthase hisHF [Pyricularia oryzae 70-15]	24	10	13	10	555	59.2	5.58	9.44	96.5	107.6	99.8	102.7	95	98.4
XP_003717636.1	MGG_09715	aldo-keto reductase yakc [Pyricularia oryzae 70-15]	32	10	15	10	341	38	5.44	14.23	82.1	83.9	78.2	121	115.2	119.5
XP_003716332.1	MGG_03578	histone H2B [Pyricularia oryzae 70-15]	59	10	22	10	137	14.8	10.13	32.1	69.3	68.3	66.5	144.3	120.5	131.1
XP_003714525.1	MGG_01551	long-chain-fatty-acid-CoA ligase 1 [Pyricularia oryzae 70-15]	15	11	15	11	695	75.6	7.5	13.5	95.8	94.9	92.6	109.3	97.2	110.3
XP_003713227.1	MGG_07981	aminopeptidase ypdF [Pyricularia oryzae 70-15]	20	8	13	8	491	54.6	6.05	20.14	93.3	95.2	102.8	89.8	117.8	101
XP_003715886.1	MGG_17000	adenylosuccinate synthetase [Pyricularia oryzae 70-15]	21	9	13	9	423	47	5.96	9.52	101	104.4	102.3	103.6	90	98.8
XP_003716755.1	MGG_03224	uncharacterized protein MGG_03224 [Pyricularia oryzae 70-15]	26	8	13	8	304	33.1	9.99	19.59	37.9	34.2	33.7	174.1	159.1	161
XP_003712851.1	MGG_12892	40S ribosomal protein S16 [Pyricularia oryzae 70-15]	60	10	17	10	144	16.1	10.2	23.08	102.6	100.1	98.1	109.6	91.1	98.5
XP_003709432.1	MGG_06721	60S ribosomal protein L28 [Pyricularia oryzae 70-15]	46	9	15	9	150	16.8	10.4	23.65	82.6	87.8	79.6	112.5	120.4	117.1
XP_003716672.1	MGG_03290	N-(5-amino-5-carboxypentanoyl)-L-cysteinyl-D-valine synthase [Pyricularia oryzae 70-15]	10	10	13	10	1280	138.2	6.04	2.17	87.9	89.2	91.8	101.3	118.1	111.7
XP_003709404.1	MGG_06695	UDP-galactopyranose mutase [Pyricularia oryzae 70-15]	31	13	18	13	511	57.4	5.78	9.03	95.4	88.5	95.3	114	99.9	107
XP_003715386.1	MGG_07182	uncharacterized protein MGG_07182 [Pyricularia oryzae 70-15]	19	6	13	6	357	39.4	8.79	18.48	97.8	108.8	99.8	104.1	92.5	97
XP_003709335.1	MGG_02525	alanine-glyoxylate aminotransferase 1 [Pyricularia oryzae 70-15]	21	9	14	9	437	46.7	7.87	5.94	113	104.9	107.5	86	97.3	91.5
XP_003720036.1	MGG_03855	uncharacterized protein MGG_03855 [Pyricularia oryzae 70-15]	45	8	15	8	236	27	4.69	6.77	103.2	104.3	104.6	96.7	100.3	91
XP_003720712.1	MGG_02987	para-nitrobenzyl esterase [Pyricularia oryzae 70-15]	23	10	16	10	535	56.8	5.03	14.62	102.6	84.7	90.6	107.8	112.9	101.4
XP_003711807.1	MGG_05967	uncharacterized protein MGG_05967 [Pyricularia oryzae 70-15]	25	10	14	9	551	58.9	6.48	10.39	92.4	97.2	91.4	99.3	112.1	107.6
XP_003711364.1	MGG_07460	peroxiredoxin HYR1 [Pyricularia oryzae 70-15]	49	8	15	8	172	19.3	7.8	10.42	106.7	97.7	97.2	95	103.9	99.4
XP_003716675.1	MGG_03286	uncharacterized protein MGG_03286 [Pyricularia oryzae 70-15]	12	11	12	11	1174	129.4	4.92	1.68	107.5	102.4	107.9	99.6	89	93.5
XP_003713539.1	MGG_04444	60S ribosomal protein L6-B [Pyricularia oryzae 70-15]	30	7	15	7	202	22.5	10.15	19.35	92.1	94.5	84.8	113.1	104.4	111.1
XP_003719899.1	MGG_03965	60S ribosomal protein L26 [Pyricularia oryzae 70-15]	47	7	17	7	137	15.4	10.67	17.59	90.9	90.1	87	116.2	103.7	112.2
XP_003716101.1	MGG_08577	uncharacterized protein MGG_08577 [Pyricularia oryzae 70-15]	23	6	13	6	431	46	6.02	8.27	111.8	124.9	121.8	74.7	82.7	84.2
XP_003711370.1	MGG_07466	cell division control protein 12 [Pyricularia oryzae 70-15]	24	9	16	7	385	44.5	8.63	11.88	94.6	91.8	97.2	113.2	97.3	106
XP_003714717.1	MGG_01720	transcription regulatory protein SWI3 [Pyricularia oryzae 70-15]	13	8	15	8	704	76.2	4.98	14	94	98.8	91.5	100.3	110.1	105.4
XP_003712388.1	MGG_04901	methyltransferase [Pyricularia oryzae 70-15]	33	9	13	9	340	37.6	5.88	10.06	110.5	104.3	108.3	86.8	96.6	93.5
XP_003711920.1	MGG_06066	eukaryotic translation initiation factor 5B [Pyricularia oryzae 70-15]	11	11	14	11	1062	116.4	5.66	7.02	113.5	113	98.7	87.1	98.1	89.7
XP_003720644.1	MGG_03039	hsp70-like protein [Pyricularia oryzae 70-15]	18	12	15	12	765	83.2	8.29	10.82	85.8	79.5	89.3	98.7	124.4	122.2
XP_003710949.1	MGG_04506	26S proteasome non-ATPase regulatory subunit 4 [Pyricularia oryzae 70-15]	27	8	11	8	294	31	5.12	8.02	105.1	98.3	106.5	94.3	102.9	92.9
XP_003715230.1	MGG_07051	neutral ceramidase [Pyricularia oryzae 70-15]	16	10	12	10	837	91.2	6.51	8.17	99.3	100.3	93.9	105.9	90	110.7
XP_003709930.1	MGG_09285	uncharacterized protein MGG_09285 [Pyricularia oryzae 70-15]	23	9	13	9	488	54.7	6.54	11.48	97.2	98.1	93.9	98.1	107	105.7
XP_003717318.1	MGG_12868	enoyl-CoA hydratase [Pyricularia oryzae 70-15]	26	7	11	7	291	31.4	9.07	8.89	99.1	98.2	88.7	102.9	107.2	103.8
XP_003716918.1	MGG_06610	lipase [Pyricularia oryzae 70-15]	20	4	12	4	400	42.2	5.34	16.21	110	98.1	87.3	89.5	121	94.1
XP_003719291.1	MGG_08690	short-chain specific acyl-CoA dehydrogenase [Pyricularia oryzae 70-15]	22	9	12	9	445	48.3	7.77	14.24	98.9	96	94.9	106	98.8	105.4
XP_003713174.1	MGG_07929	40S ribosomal protein S26E [Pyricularia oryzae 70-15]	38	5	12	5	119	13.6	10.92	19.76	89.9	92.7	86.8	119.5	100.8	110.4
XP_003720790.1	MGG_02927	uncharacterized protein MGG_02927 [Pyricularia oryzae 70-15]	11	11	17	11	1053	120	4.91	8.39	92.2	105	97.3	99.3	105.1	101.2
XP_003713924.1	MGG_08895	fructose-1,6-bisphosphatase [Pyricularia oryzae 70-15]	37	10	13	10	344	37.6	6.14	13.01	110.8	106.7	104.6	98.8	88.8	90.4
XP_003718125.1	MGG_00853	uncharacterized protein MGG_00853 [Pyricularia oryzae 70-15]	29	10	12	10	474	52.3	7.72	6.56	110	107.7	98.8	89.7	101	92.9
XP_003713785.1	MGG_10148	6-phosphogluconolactonase [Pyricularia oryzae 70-15]	46	7	9	7	259	28.2	5.49	12.11	97.9	106	109.3	92.3	111	83.5
XP_003713507.1	MGG_15537	uncharacterized protein MGG_15537 [Pyricularia oryzae 70-15]	14	9	11	9	650	69.3	5.64	9.45	114	112	108.4	87.9	94.8	82.9
XP_003716936.1	MGG_17153	uncharacterized protein MGG_17153 [Pyricularia oryzae 70-15]	23	9	14	9	428	46.3	5.4	9.16	96	101.3	91.6	100.9	113.2	97.1
XP_003715698.1	MGG_15100	polyketide synthase [Pyricularia oryzae 70-15]	4	11	12	11	3001	327.6	6.01	8.02	74.2	76.4	74.9	125.1	121.8	127.6
XP_003715793.1	MGG_08289	aerobactin siderophore biosynthesis protein iucB [Pyricularia oryzae 70-15]	29	9	11	9	448	49.5	6.98	7.1	98.5	98.3	110.1	120.1	84.1	88.9
XP_003716846.1	MGG_03149	dihydrolipoyllysine-residue succinyltransferase [Pyricularia oryzae 70-15]	16	8	11	8	421	46.5	8.51	14.09	101.2	103.4	88.5	102.5	100.7	103.8
XP_003713825.1	MGG_10195	serine/threonine-protein phosphatase PP1 [Pyricularia oryzae 70-15]	26	7	11	7	309	35.6	5.48	9.62	105.2	91.8	111.8	86	110.9	94.4
XP_003709857.1	MGG_09235	DnaJ domain-containing protein [Pyricularia oryzae 70-15]	24	9	11	9	540	58	5.39	11.3	95.7	98.4	103.1	106.1	96.5	100.1
XP_003711802.1	MGG_05962	uncharacterized protein MGG_05962 [Pyricularia oryzae 70-15]	51	5	9	5	125	13.8	5.31	9.57	112.3	110.9	110.5	98.2	83.1	85
XP_003712713.1	MGG_12925	26S protease regulatory subunit 6A [Pyricularia oryzae 70-15]	21	9	12	9	464	51.7	5.12	12.79	107.4	99.9	101.7	85.6	110.4	95
XP_003710342.1	MGG_05477	26S protease regulatory subunit 4 [Pyricularia oryzae 70-15]	26	9	17	9	459	50.9	5.88	15.56	112.2	102.7	95.7	93.7	95.2	100.6
XP_003712092.1	MGG_06204	uncharacterized protein MGG_06204 [Pyricularia oryzae 70-15]	28	11	14	11	539	58.7	5.83	4.35	96.3	98.7	101.2	109	95.6	99.2
XP_003712456.1	MGG_04960	phosphoglycerate mutase [Pyricularia oryzae 70-15]	44	8	12	8	253	28.1	5.67	7.52	112	101.9	107.7	100.5	89	88.9
XP_003714219.1	MGG_01296	uncharacterized protein MGG_01296 [Pyricularia oryzae 70-15]	21	12	16	12	594	66	8.02	7.6	98.2	89.5	100.7	101.3	103.2	107.2
XP_003715145.1	MGG_08173	NADP-dependent malic enzyme [Pyricularia oryzae 70-15]	16	10	12	10	669	74.2	7.4	9.95	91.8	90.1	91.8	123.8	93.6	108.8
XP_003719104.1	MGG_00041	O-methyltransferase [Pyricularia oryzae 70-15]	33	7	9	7	238	25.8	4.93	14.99	89.4	82.3	87.2	105.4	115	120.7
XP_003711866.1	MGG_16739	eukaryotic translation initiation factor 5A [Pyricularia oryzae 70-15]	32	7	20	7	164	18.2	5.43	17.67	102.9	100.6	99.3	91.1	103.2	103
XP_003712086.1	MGG_06199	peroxisomal-coenzyme A synthetase [Pyricularia oryzae 70-15]	23	9	9	9	522	56.3	8.95	8.49	90.2	92.6	87.3	112.4	118.8	98.6
XP_003714630.1	MGG_11174	sensor protein gacS [Pyricularia oryzae 70-15]	9	10	12	10	1307	142.9	5.54	4.7	93.4	91	87.7	109.7	111.9	106.3
XP_003714792.1	MGG_11141	lon protease like protein [Pyricularia oryzae 70-15]	13	11	12	11	1119	122.3	5.76	7.3	103	93.8	107.3	108	84.2	103.6
XP_003713607.1	MGG_04584	HNRNP arginine N-methyltransferase [Pyricularia oryzae 70-15]	29	8	12	8	345	39.4	5.67	10.56	102.3	99.7	96.3	112.7	90.8	98.3
XP_003717062.1	MGG_06498	5'-methylthioadenosine phosphorylase [Pyricularia oryzae 70-15]	29	8	11	8	319	34.2	6.39	12.25	108.3	107.3	106.6	102.1	84	91.7
XP_003715815.1	MGG_08270	ubiquitin carboxyl-terminal hydrolase 14 [Pyricularia oryzae 70-15]	19	8	9	8	787	86.9	5.21	4.74	80.3	99.2	94.4	110.2	120.3	95.5
XP_003720492.1	MGG_10327	uncharacterized protein MGG_10327 [Pyricularia oryzae 70-15]	13	9	9	9	729	81.9	6.39	12.11	103.7	110.1	104	85.6	104.2	92.4
XP_003716110.1	MGG_08584	aconitate hydratase [Pyricularia oryzae 70-15]	14	10	12	8	801	85.9	6.07	14.75	86.6	91.1	99.1	97.1	119.6	106.6
XP_003713519.1	MGG_04426	endoribonuclease L-PSP [Pyricularia oryzae 70-15]	30	3	8	3	161	17.5	8.94	11.53	106	95.7	100.6	91.5	101.4	104.8
XP_003712088.1	MGG_06201	uncharacterized protein MGG_06201 [Pyricularia oryzae 70-15]	52	6	14	6	116	12.8	7.93	19.71	116	116.3	115.9	86.5	81.7	83.6
XP_003720995.1	MGG_02758	uncharacterized protein MGG_02758 [Pyricularia oryzae 70-15]	23	6	12	6	285	31	6.14	16.28	105.6	107.6	104.7	88.5	96	97.6
XP_003713430.1	MGG_10834	methylenetetrahydrofolate dehydrogenase [Pyricularia oryzae 70-15]	36	9	12	9	325	35.8	6.79	6.62	100	94.4	97.2	103.9	104.9	99.6
XP_003710010.1	MGG_09912	CAMK/CAMK1 protein kinase [Pyricularia oryzae 70-15]	24	10	15	10	406	45.6	7.02	7.05	129.3	120.4	124.3	69.9	75	81.2
XP_003718132.1	MGG_00847	eukaryotic translation initiation factor 2A [Pyricularia oryzae 70-15]	17	8	11	8	705	76.9	9.42	11.61	92.8	96.2	90.1	105.9	115	100
XP_003715379.1	MGG_07176	GTP-binding protein rhoA [Pyricularia oryzae 70-15]	31	6	9	6	193	21.8	6.98	11.4	113	102.2	102.6	90.6	97.3	94.3
XP_003720031.1	MGG_03860	alpha,alpha-trehalose-phosphate synthase 1 [Pyricularia oryzae 70-15]	23	10	11	10	529	58.4	5.87	13.17	93.3	91.2	93.4	105.2	111.7	105.1
XP_003717092.1	MGG_06472	proteasome component PRE6 [Pyricularia oryzae 70-15]	37	9	11	9	269	29.3	7.84	11.2	96.6	91.4	92.2	97.5	121.2	101
XP_003716569.1	MGG_03376	calcofluor white hypersensitive protein [Pyricularia oryzae 70-15]	7	7	11	7	967	108.3	8.05	13.13	83.4	81.7	84.8	116	119.2	114.9
XP_003717971.1	MGG_00978	uncharacterized protein MGG_00978 [Pyricularia oryzae 70-15]	32	7	7	7	345	39.2	6.65	6.89	87.2	88.4	91.9	127.4	85	120.1
XP_003713813.1	MGG_10185	60S ribosomal protein L23a [Pyricularia oryzae 70-15]	31	5	15	5	157	17.4	10.27	14.15	77	78.5	89.6	106.7	135.8	112.4
XP_003719976.1	MGG_03900	aldehyde dehydrogenase [Pyricularia oryzae 70-15]	16	8	14	8	496	53.6	6.11	6.49	117.9	92.7	108.8	82.2	99.1	99.4
XP_003719244.1	MGG_08741	tRNA selenocysteine-associated protein 1 [Pyricularia oryzae 70-15]	22	6	12	6	415	44.6	7.46	6.83	99.4	101.2	100.6	103.3	114.5	80.9
XP_003715823.1	MGG_08262	putidaredoxin reductase [Pyricularia oryzae 70-15]	15	8	10	8	598	63.3	8.13	9.69	91.4	103.6	99.8	111.6	92.3	101.3
XP_003721228.1	MGG_02573	beta-1,3-glucan-binding protein [Pyricularia oryzae 70-15]	23	9	14	9	504	56.5	8.34	6.38	93.2	97.1	90.9	90.3	118.8	109.6
XP_003716863.1	MGG_03135	60S ribosomal protein L30 [Pyricularia oryzae 70-15]	42	5	10	5	107	11.6	9.72	11.56	92.1	101.3	96.2	112.8	95.2	102.4
XP_003721049.1	MGG_02711	uncharacterized protein MGG_02711 [Pyricularia oryzae 70-15]	28	6	23	6	158	17.7	11.39	32.96	95.8	77.3	71.8	123.8	110	121.2
XP_003709286.1	MGG_02489	branched-chain-amino-acid aminotransferase [Pyricularia oryzae 70-15]	23	8	13	8	404	45	8.37	11.11	101.4	102.6	99.8	85.9	109.2	101.1
XP_003711553.1	MGG_07628	acetolactate synthase [Pyricularia oryzae 70-15]	14	8	9	8	581	62.3	6.38	11.94	86.7	90	100.4	96.9	120.1	106
XP_003713321.1	MGG_10868	uncharacterized protein MGG_10868 [Pyricularia oryzae 70-15]	15	11	13	11	842	92.9	6.49	5.63	97.8	95.8	96.9	100.4	109.9	99.1
XP_003719920.1	MGG_03945	acetolactate synthase [Pyricularia oryzae 70-15]	22	10	15	10	573	61.9	6.04	4.52	90.4	85.6	87.1	113.7	111	112.2
XP_003714071.1	MGG_11278	mitochondrion protein [Pyricularia oryzae 70-15]	20	9	9	9	697	76	6.79	10.85	98.3	87.1	77	114.7	110.2	112.7
XP_003720215.1	MGG_09396	HET-C2 protein [Pyricularia oryzae 70-15]	34	6	10	6	206	22.5	7.42	10.96	115.3	118.2	118.9	97.7	71	78.9
XP_003711226.1	MGG_09117	uncharacterized protein MGG_09117 [Pyricularia oryzae 70-15]	20	7	9	7	433	48.8	9.01	10.34	102.1	104	106.3	94.4	98.1	95.1
XP_003717184.1	MGG_06389	coronin-6 [Pyricularia oryzae 70-15]	22	10	12	10	613	66.7	6.05	6.56	105.2	108.3	108.7	94	90.1	93.5
XP_003714132.1	MGG_01230	succinate-semialdehyde dehydrogenase [Pyricularia oryzae 70-15]	24	8	9	8	536	57.2	8	3.17	86	84.1	92.2	124.1	108.3	105.3
XP_003712127.1	MGG_05812	phosphomevalonate kinase [Pyricularia oryzae 70-15]	25	7	11	7	445	47.1	5.92	6.45	85.5	96	80.5	109.2	118.7	110
XP_003714884.1	MGG_01863	aminopeptidase Y [Pyricularia oryzae 70-15]	20	8	15	8	504	53.7	4.64	12.76	110.8	110.2	108.3	97.1	83.4	90.1
XP_003719780.1	MGG_04059	phosphoserine aminotransferase [Pyricularia oryzae 70-15]	25	9	11	9	427	45.7	7.5	10.41	99.9	98.7	98	105.7	91	106.7
XP_003718323.1	MGG_00686	dienelactone hydrolase [Pyricularia oryzae 70-15]	29	7	11	7	333	35.3	4.81	6.82	103.1	107.6	102	105.1	98.8	83.4
XP_003709614.1	MGG_16202	uncharacterized protein MGG_16202 [Pyricularia oryzae 70-15]	17	10	10	10	599	67.3	6.81	5.81	116.6	107.3	111.6	85.4	87.2	91.8
XP_003714024.1	MGG_08985	beta-xylosidase [Pyricularia oryzae 70-15]	12	8	11	8	847	92.1	6.43	3.88	96.2	95.8	98.7	96.4	123.1	89.8
XP_003716273.1	MGG_03619	fumarate reductase [Pyricularia oryzae 70-15]	17	9	10	9	619	66.9	7.15	8.91	112.5	108.5	107.5	96.3	82.7	92.5
XP_003717981.1	MGG_00969	asparagine synthetase [Pyricularia oryzae 70-15]	21	10	13	10	583	65.8	6.11	8.95	101.8	98.3	103.9	104.1	96	96
XP_003719236.1	MGG_08748	uncharacterized protein MGG_08748 [Pyricularia oryzae 70-15]	19	11	12	11	679	73.3	5.05	10.02	100.3	96.5	97.7	98.3	106.2	101
XP_003712663.1	MGG_12936	alternative oxidase [Pyricularia oryzae 70-15]	24	8	11	8	377	42.7	8.68	11.72	110.3	112.9	114.9	93.1	91.9	76.9
XP_003716769.1	MGG_03211	26S proteasome non-ATPase regulatory subunit 11 [Pyricularia oryzae 70-15]	25	9	10	9	423	47.4	6.33	4.25	100.2	102.9	95.9	107.5	99.8	93.7
XP_003721050.1	MGG_02710	peroxiredoxin type-2 [Pyricularia oryzae 70-15]	42	6	11	6	168	18	5.94	13.42	99.4	96.9	94.6	113.5	69.5	126
XP_003712026.1	MGG_06148	peroxisomal hydratase-dehydrogenase-epimerase [Pyricularia oryzae 70-15]	13	10	13	10	896	96.4	7.96	7.91	87.2	89.4	88.3	107.2	120.5	107.3
XP_003713518.1	MGG_04425	phenylalanyl-tRNA synthetase subunit alpha [Pyricularia oryzae 70-15]	20	9	12	9	518	57.9	6	4.46	88.2	93.2	84.7	106.9	109.8	117.2
XP_003717232.1	MGG_06349	vacuolar ATP synthase subunit C 1 [Pyricularia oryzae 70-15]	26	10	11	10	392	43.9	7.46	9.12	103.2	103.3	101.4	109	92.3	90.9
XP_003717594.1	MGG_09757	neutral alpha-glucosidase ab [Pyricularia oryzae 70-15]	9	7	10	7	859	95.3	6.3	6.62	103.4	110.9	110	95.4	91.3	89
XP_003719028.1	MGG_00110	uncharacterized protein MGG_00110 [Pyricularia oryzae 70-15]	24	8	10	8	357	40.7	9.13	9.6	115.8	118.5	123.1	77.1	85.4	80.1
XP_003721334.1	MGG_09007	uncharacterized protein MGG_09007 [Pyricularia oryzae 70-15]	21	6	7	6	339	35.7	8.82	10.11	82.7	89.8	92.8	89.6	125.2	119.9
XP_003713770.1	MGG_04839	peroxisomal dehydratase [Pyricularia oryzae 70-15]	31	7	13	7	310	33.8	8.47	9.6
XP_003716827.1	MGG_03164	cofilin [Pyricularia oryzae 70-15]	31	4	15	4	152	16.6	5.64	21.8	102.7	110.7	108.6	97.9	90.3	89.7
XP_003709117.1	MGG_11945	candidapepsin [Pyricularia oryzae 70-15]	24	8	9	8	496	52.7	6.44	9.74	101.4	113.4	115.4	96	88.6	85.2
XP_003711539.1	MGG_07617	uncharacterized protein MGG_07617 [Pyricularia oryzae 70-15]	23	7	9	7	336	37	5.99	7.27	103.4	102.8	101.8	92.4	103.5	96.1
XP_003712065.1	MGG_13188	voltage-gated potassium channel subunit beta-2 [Pyricularia oryzae 70-15]	29	10	13	9	347	38.8	6.71	17.73	107.9	107.4	104.6	102.4	82.8	95
XP_003712935.1	MGG_07729	uncharacterized protein MGG_07729 [Pyricularia oryzae 70-15]	19	8	14	8	522	58.5	6.43	9.63	102.5	102.8	107.8	89.5	96.9	100.4
XP_003710184.1	MGG_05346	oxidoreductase domain-containing protein [Pyricularia oryzae 70-15]	26	9	12	9	370	40.6	6.73	6.41	99.8	91.4	101.2	87.7	120.3	99.6
XP_003717769.1	MGG_01153	proteasome subunit alpha type-6 [Pyricularia oryzae 70-15]	30	8	11	8	254	28.1	6.38	14.96	94.5	96.1	95.2	98.2	108.1	107.9
XP_003718958.1	MGG_00167	uncharacterized protein MGG_00167 [Pyricularia oryzae 70-15]	35	9	11	9	274	31.3	8.95	7.72	105.4	105.8	102.7	103.1	89	94.1
XP_003709364.1	MGG_06657	40S ribosomal protein S25 [Pyricularia oryzae 70-15]	48	5	17	5	94	10.3	9.95	31.05	100.3	95.1	90.5	100.2	109.1	104.9
XP_003721233.1	MGG_02570	dienelactone hydrolase [Pyricularia oryzae 70-15]	25	7	10	7	338	36.6	8.84	12.91	112.5	108.6	118	99.8	75.8	85.4
XP_003718754.1	MGG_00331	proteasome component PRE4 [Pyricularia oryzae 70-15]	42	9	13	9	269	29.3	5.54	6.53	80.7	87.3	86.4	99.4	137.9	108.3
XP_003713527.1	MGG_04432	cytochrome P450 51 [Pyricularia oryzae 70-15]	25	9	11	9	526	59.3	7.72	4.86	105.6	95.6	98.4	102.2	105.3	93
XP_003714223.1	MGG_01300	L-galactonate dehydratase [Pyricularia oryzae 70-15]	20	7	8	7	452	50.1	5.94	9.31	119.3	121	126.1	80	77.5	76.2
XP_003718640.1	MGG_00431	homogentisate 1,2-dioxygenase [Pyricularia oryzae 70-15]	19	7	11	7	503	55	6.4	6.73	109.3	107.3	101	96.9	93.6	91.8
XP_003709025.1	MGG_02254	uncharacterized protein MGG_02254 [Pyricularia oryzae 70-15]	32	6	11	6	254	27.1	5.64	16.81	102.6	102.3	97.6	89.1	111	97.3
XP_003713592.1	MGG_04540	inosine-uridine preferring nucleoside hydrolase [Pyricularia oryzae 70-15]	29	9	12	9	433	47.3	5.69	6.19	108.8	107.8	100.9	88.5	102.2	91.7
XP_003715033.1	MGG_08080	uncharacterized protein MGG_08080 [Pyricularia oryzae 70-15]	17	5	12	5	285	31.1	5.97	13.26	101.7	100.3	96.2	102.5	91	108.2
XP_003709592.1	MGG_06868	acetolactate synthase catalytic subunit [Pyricularia oryzae 70-15]	15	10	11	10	682	74	8.79	15.2	99.3	91.3	84.8	107.1	110.5	107
XP_003709946.1	MGG_09297	uncharacterized protein MGG_09297 [Pyricularia oryzae 70-15]	20	4	8	4	310	32.9	8.5	7.52	115.5	114.6	113.1	79.4	96.6	80.8
XP_003709063.1	MGG_02297	uncharacterized protein MGG_02297 [Pyricularia oryzae 70-15]	10	6	9	6	596	65.5	5.45	6.67	106	103.7	110.9	90.7	93.4	95.3
XP_003712472.1	MGG_04973	carbonate dehydratase [Pyricularia oryzae 70-15]	30	6	8	6	272	29.8	6.44	11.29	110.2	110.7	110.6	80	102.2	86.3
XP_003714155.1	MGG_01248	ran GTPase-activating protein 1 [Pyricularia oryzae 70-15]	18	9	11	9	421	46.4	4.86	13.2	109.9	102.1	107.3	89.5	95	96.2
XP_003714527.1	MGG_01553	3-isopropylmalate dehydratase [Pyricularia oryzae 70-15]	17	12	13	12	778	84.4	6.19	6.66	102.8	101.9	108.9	93.2	93.6	99.6
XP_003714824.1	MGG_01812	amidohydrolase [Pyricularia oryzae 70-15]	13	7	9	7	607	66	5.4	9.61	96.8	84	90.9	106.8	114.1	107.4
XP_003716622.1	MGG_03333	uncharacterized protein MGG_03333 [Pyricularia oryzae 70-15]	18	8	15	8	584	65.5	7.53	9.66	116.3	113.3	114.2	82.2	86	87.9
XP_003721120.1	MGG_02659	60S ribosomal protein L14 [Pyricularia oryzae 70-15]	36	5	9	5	146	16	10.49	10.38	70.6	72.3	74	111.1	143.6	128.4
XP_003714070.1	MGG_01185	GTP-binding protein ypt5 [Pyricularia oryzae 70-15]	38	8	11	7	221	24	8.54	9.74	106.1	100.3	95.5	96	99.5	102.6
XP_003716862.1	MGG_03136	60S ribosomal protein L10 [Pyricularia oryzae 70-15]	21	5	11	5	219	25	10.39	15.42	88.7	97	95.4	99.1	115.1	104.6
XP_003716394.1	MGG_03525	uncharacterized protein MGG_03525 [Pyricularia oryzae 70-15]	31	9	11	9	375	42.5	8.09	9.65	102.9	103.1	97.7	122.9	81.1	92.4
XP_003715323.1	MGG_07130	proteasome component PUP2 [Pyricularia oryzae 70-15]	31	6	10	6	245	26.9	4.86	9.23	96	89.2	95.4	110.1	102.6	106.7
XP_003711929.1	MGG_06072	survival factor 1 [Pyricularia oryzae 70-15]	21	7	9	7	389	42.8	6.15	10.66	101.6	99.7	99.1	118.9	86.1	94.5
XP_016845949.1	MGG_09160	beta-glucosidase 1 [Pyricularia oryzae 70-15]	12	10	12	10	985	106.8	6.15	4.28	89.3	104.9	91.3	111.3	99.3	103.8
XP_003709708.1	MGG_06962	GTP-binding protein ypt1 [Pyricularia oryzae 70-15]	41	8	11	5	202	22.4	5.44	11.17	100.3	106.2	101	104.1	89.1	99.2
XP_003717091.1	MGG_12830	D-lactate dehydrogenase 2 [Pyricularia oryzae 70-15]	20	8	11	8	544	59.7	6.84	4.71	98.1	103	96.4	97.2	117.5	87.9
XP_003717939.1	MGG_01005	uncharacterized protein MGG_01005 [Pyricularia oryzae 70-15]	52	4	8	4	153	16.5	6.8	12.82	109.1	115.8	117.7	113.3	66.8	77.3
XP_003710851.1	MGG_13781	serine hydroxymethyltransferase [Pyricularia oryzae 70-15]	26	10	11	10	516	56.8	9.13	4.18	97.5	93	104.3	111.1	93.7	100.5
XP_003716361.1	MGG_03554	60S ribosomal protein L36 [Pyricularia oryzae 70-15]	30	4	10	4	109	12.1	11.74	23.74	41.8	40.4	42.6	182.6	140.9	151.7
XP_003712353.1	MGG_04872	cysteinyl-tRNA synthetase [Pyricularia oryzae 70-15]	15	10	11	10	841	93.9	6.71	6.38	100.1	86.2	92.7	105.3	106.8	108.9
XP_003709212.1	MGG_11913	uncharacterized protein MGG_11913 [Pyricularia oryzae 70-15]	23	5	10	5	311	36.1	6.77	4.39	74.6	73.7	72.6	102.3	155.3	121.4
XP_003717314.1	MGG_06276	uncharacterized protein MGG_06276 [Pyricularia oryzae 70-15]	16	8	10	8	587	65.8	9.01	8.67	94.1	97.8	96	105.9	107.1	99.2
XP_003714454.1	MGG_01490	uncharacterized protein MGG_01490 [Pyricularia oryzae 70-15]	23	7	13	7	290	31.6	5.24	13.6	104.9	99.8	103.9	92	97.5	101.9
XP_003718543.1	MGG_00514	Poly(rC)-binding protein 3 [Pyricularia oryzae 70-15]	14	6	8	6	483	50.4	7.24	9.21	104.2	110.9	107.2	91.7	90.4	95.5
XP_003714276.1	MGG_11224	uncharacterized protein MGG_11224 [Pyricularia oryzae 70-15]	12	3	7	3	301	31.1	6.99	17.66	103.5	108.7	108.3	93.5	92.2	93.9
XP_003712017.1	MGG_13200	eukaryotic translation initiation factor 2 subunit alpha [Pyricularia oryzae 70-15]	19	6	9	6	310	35.1	5.36	3.13	112.6	106.7	110.4	95.7	81.4	93.3
XP_003714538.1	MGG_01563	ABC transporter [Pyricularia oryzae 70-15]	10	9	12	9	1079	118.5	5.97	9	103.1	107.9	100	105.5	92.9	90.5
XP_003712869.1	MGG_05307	uncharacterized protein MGG_05307 [Pyricularia oryzae 70-15]	27	7	10	7	316	33.5	9.44	7.04	102.5	99.9	91.6	118.3	92	95.7
XP_003718539.1	MGG_00518	proliferating cell nuclear antigen [Pyricularia oryzae 70-15]	27	7	12	7	259	28.4	4.64	15.08	96.6	96.4	99	95.4	106.4	106.3
XP_003714250.1	MGG_01326	NIMA-interacting protein TinC [Pyricularia oryzae 70-15]	16	8	8	8	759	85.2	5.07	6.84	94	98.5	107.8	102.4	90.3	107
XP_003710644.1	MGG_05734	phospho-2-dehydro-3-deoxyheptonate aldolase [Pyricularia oryzae 70-15]	19	6	9	3	370	40.2	6.92	11.24	89.6	94.5	112.5	103.8	101.2	98.4
XP_003719786.1	MGG_04053	proteasome subunit alpha type-1 [Pyricularia oryzae 70-15]	22	6	13	6	274	30.1	5.57	15.38	99.6	102.9	104.5	96.4	96.9	99.6
XP_003712690.1	MGG_05156	eukaryotic translation initiation factor 3 subunit H [Pyricularia oryzae 70-15]	18	7	12	7	363	40.5	6.7	12.64	97.6	97	101	106.9	94.4	103
XP_003717121.1	MGG_06446	5-aminolevulinate synthase [Pyricularia oryzae 70-15]	15	8	12	8	615	65.9	8.48	9.33	97.6	91.8	101.9	97.5	108.3	102.8
XP_003715052.1	MGG_08097	CK1/CK1/CK1-G protein kinase [Pyricularia oryzae 70-15]	23	10	13	10	446	50.3	9.45	4.56	110.3	108.5	114.4	88	90.1	88.6
XP_003720000.1	MGG_03879	actin-like protein 3 [Pyricularia oryzae 70-15]	16	6	10	6	438	47.7	6.92	15.22	107	105.2	103.9	96.6	92.6	94.7
XP_003715130.1	MGG_12304	uncharacterized protein MGG_12304 [Pyricularia oryzae 70-15]	16	11	11	11	728	80.3	7.31	8.04	96.7	92.9	101.1	103.5	103.9	101.8
XP_003714796.1	MGG_01790	acyl-CoA desaturase [Pyricularia oryzae 70-15]	19	8	11	8	475	53.5	9.22	9.55	92.6	89	92.7	117.3	104.4	104
XP_003715769.1	MGG_08307	uncharacterized protein MGG_08307 [Pyricularia oryzae 70-15]	27	11	11	11	570	61.3	6.55	4.08	105.3	101.5	89.9	74.6	115.3	113.5
XP_003714398.1	MGG_15700	uncharacterized protein MGG_15700 [Pyricularia oryzae 70-15]	10	5	9	5	550	59.6	6.55	6.61	114.1	108	107.1	91.9	94.9	84.1
XP_003712177.1	MGG_09564	protein transporter SEC24 [Pyricularia oryzae 70-15]	10	8	11	8	959	104.6	6.23	12.69	96	94.2	100.1	111	99.6	99.1
XP_003710179.1	MGG_05342	ribonuclease Trv [Pyricularia oryzae 70-15]	17	6	13	6	318	34.7	6.92	15.88	97.7	98	97.7	93.7	110.5	102.5
XP_003718169.1	MGG_00814	hsp90-like protein [Pyricularia oryzae 70-15]	32	9	11	9	327	36.4	5.73	8.84	82.2	78.6	84.8	122	112.6	119.7
XP_003712230.1	MGG_09512	3-ketoacyl-CoA thiolase [Pyricularia oryzae 70-15]	14	4	6	4	419	43.7	6.7	7.68	109.4	110.7	104	95.7	85.4	94.8
XP_003709756.1	MGG_07000	ribonucleoside-diphosphate reductase large subunit [Pyricularia oryzae 70-15]	13	10	11	10	909	101.8	6.48	7.33	100.8	101.7	95	99.7	96.2	106.6
XP_003709979.1	MGG_09886	prohibitin-2 [Pyricularia oryzae 70-15]	29	9	14	9	303	33.4	9.72	8.05	99.2	98.2	108.7	106	90.8	97
XP_003713488.1	MGG_04374	uncharacterized protein MGG_04374 [Pyricularia oryzae 70-15]	26	6	7	6	309	34.2	10.29	10	92.6	88.4	100.8	107.5	111.2	99.5
XP_003712490.1	MGG_04990	uncharacterized protein MGG_04990 [Pyricularia oryzae 70-15]	18	7	9	7	491	54.2	5.12	8.18	106.1	99.7	95.8	84.5	115.3	98.5
XP_003712200.1	MGG_09541	gamma-glutamyltranspeptidase [Pyricularia oryzae 70-15]	18	9	9	9	611	64.6	6.39	5.21	110.4	104.9	111.3	83.1	99.9	90.3
XP_003715298.1	MGG_07109	eukaryotic translation initiation factor 3 subunit G [Pyricularia oryzae 70-15]	15	6	11	6	324	35.4	9.17	4.37	111.2	106.7	113	102	82.5	84.7
XP_003716654.1	MGG_03307	uncharacterized protein MGG_03307 [Pyricularia oryzae 70-15]	34	9	9	9	340	36.7	7.34	9.48	127.1	129.7	123.8	72.4	75.6	71.4
XP_003711774.1	MGG_05940	short chain dehydrogenase [Pyricularia oryzae 70-15]	30	6	7	6	259	27.7	6.4	10.18	111.7	108.5	107	95.2	87.1	90.6
XP_003710072.1	MGG_09962	chitin synthase 4, variant [Pyricularia oryzae 70-15]	11	10	12	10	1229	137.7	8.66	6.51	95.5	106.1	87.6	109.7	99.4	101.7
XP_003720881.1	MGG_02854	pirin domain-containing protein [Pyricularia oryzae 70-15]	21	8	8	8	350	38.5	7.9	7.17	103.6	116.2	111.3	92.5	86.7	89.8
XP_003708855.1	MGG_02085	FAD-linked sulfhydryl oxidase ALR [Pyricularia oryzae 70-15]	45	9	13	9	217	23.8	8.75	6.2	117.1	118.7	118.2	82.4	78.7	85
XP_003709779.1	MGG_09170	uncharacterized protein MGG_09170 [Pyricularia oryzae 70-15]	13	8	9	8	1100	118.9	9.74	4.28
XP_003720054.1	MGG_03838	Ser/Thr protein phosphatase [Pyricularia oryzae 70-15]	17	8	9	8	689	73.1	9.1	11.26	88.1	94.1	87.2	113.2	103.2	114.2
XP_003712363.1	MGG_04882	uncharacterized protein MGG_04882 [Pyricularia oryzae 70-15]	23	7	8	7	412	44.7	5.43	10.89	108.2	102.5	103.8	90	102.8	92.7
XP_003721230.1	MGG_02572	prion formation protein 1 [Pyricularia oryzae 70-15]	8	8	10	8	1118	122.7	7.37	9.01	82.9	91.6	87.5	100.2	126.5	111.3
XP_003719615.1	MGG_04206	uncharacterized protein MGG_04206 [Pyricularia oryzae 70-15]	25	7	8	7	519	56.4	7.2	8.98	111.2	103.5	105.1	102.4	90	87.8
XP_003710933.1	MGG_04550	calcium-translocating P-type ATPase [Pyricularia oryzae 70-15]	11	9	12	9	996	108.1	5.41	9.24	73	79.1	78.2	123.3	124.2	122.2
XP_003715109.1	MGG_08146	guanosine-diphosphatase [Pyricularia oryzae 70-15]	20	9	10	9	552	60.1	7.61	7.12	97.9	105.1	92.4	100.6	106.2	97.8
XP_003720927.1	MGG_02812	1-aminocyclopropane-1-carboxylate deaminase [Pyricularia oryzae 70-15]	23	8	11	8	401	43.5	8.06	2.24	108.9	98.3	102.8	85.4	87.4	117.2
XP_003714575.1	MGG_01596	CAMK/RAD53 protein kinase, variant [Pyricularia oryzae 70-15]	12	6	8	6	689	75.9	6.67	4.9	116.7	106.3	102.7	89.1	85.5	99.7
XP_003714809.1	MGG_01802	chitin synthase 1 [Pyricularia oryzae 70-15]	11	8	10	8	929	104.1	7.88	2.28	100.8	103	95.7	97.4	102.7	100.4
XP_003714959.1	MGG_08008	formyltetrahydrofolate deformylase [Pyricularia oryzae 70-15]	29	9	12	9	284	31.4	6.96	8.56	104.4	102	103.1	103.8	93	93.6
XP_003720615.1	MGG_12523	adhesin protein Mad1 [Pyricularia oryzae 70-15]	9	5	8	5	707	72.2	8.03	6.84	83.1	80.5	82.2	104.7	130.4	119.2
XP_003716706.1	MGG_03264	kynurenine-oxoglutarate transaminase 1 [Pyricularia oryzae 70-15]	20	7	8	7	456	51.1	6.74	5.96	99.3	97	96.3	108.2	106.3	92.8
XP_003712366.1	MGG_12973	uncharacterized protein MGG_12973 [Pyricularia oryzae 70-15]	18	7	8	7	510	55.7	6.42	3.8	88.9	100	86.1	98.3	122.8	103.9
XP_003718954.1	MGG_00171	mannan polymerase complexes MNN9 subunit [Pyricularia oryzae 70-15]	25	6	10	6	373	41.8	8.87	2.7	119.4	86.7	111.4	112	75.5	95
XP_003712706.1	MGG_05169	tRNA ligase [Pyricularia oryzae 70-15]	13	12	13	12	943	105.1	8.79	2.02	98.4	94.7	99.1	101.5	100.7	105.6
XP_003718349.1	MGG_00667	uncharacterized protein MGG_00667 [Pyricularia oryzae 70-15]	9	10	10	10	1124	122.5	6.35	7.79	91.7	89.9	83	107.2	113.4	114.9
XP_003711905.1	MGG_16749	uncharacterized protein MGG_16749 [Pyricularia oryzae 70-15]	14	7	9	7	714	76.4	5.34	3.81	95.7	86.1	93.9	96	130.7	97.5
XP_003711432.1	MGG_07518	centromere/microtubule-binding protein cbf5 [Pyricularia oryzae 70-15]	22	8	10	8	485	53.9	8.18	10.43	117	112.7	121.8	81.6	82.8	84.1
XP_003720675.1	MGG_03014	uncharacterized protein MGG_03014 [Pyricularia oryzae 70-15]	18	8	12	8	502	53.5	6.93	6.1	111.6	103	99.7	111	77.5	97.2
XP_003711682.1	MGG_16706	26S proteasome regulatory subunit rpn11 [Pyricularia oryzae 70-15]	24	7	11	7	339	38	5.87	6.35	116.3	100.7	114	84.8	96.3	87.9
XP_003713466.1	MGG_15527	uncharacterized protein MGG_15527 [Pyricularia oryzae 70-15]	21	6	10	6	339	36.1	7.25	6.78	100.4	101.5	106	98.7	92.6	100.7
XP_003715489.1	MGG_07266	MYG1 protein [Pyricularia oryzae 70-15]	23	7	12	7	377	41.6	6.37	10.93	103.1	97.4	96.8	96.9	106.8	98.9
XP_003718164.1	MGG_00819	niemann-Pick C1 protein [Pyricularia oryzae 70-15]	8	7	10	7	1275	140.4	5.53	3.6	93.6	94.1	90.9	104.8	109.8	106.9
XP_003719884.1	MGG_12123	cap binding protein [Pyricularia oryzae 70-15]	14	8	8	8	821	91.4	5.6	8.59	88.3	84.1	80.5	95.8	140.5	110.9
XP_003715722.1	MGG_08342	phosphorylcholine phosphatase [Pyricularia oryzae 70-15]	20	5	7	5	361	39.9	5.21	6.51	117	116.2	106.5	86.8	78.1	95.4
XP_003714315.1	MGG_01378	uncharacterized protein MGG_01378 [Pyricularia oryzae 70-15]	8	11	12	11	1625	176.5	6.51	2.17	105.2	103.4	98.4	95.7	107.2	90.1
XP_003715137.1	MGG_15831	uncharacterized protein MGG_15831 [Pyricularia oryzae 70-15]	40	7	10	7	245	26.9	5.06	4.3	108.1	114.5	116	100.2	75.5	85.8
XP_003709204.1	MGG_02418	vesicular-fusion protein SEC18 [Pyricularia oryzae 70-15]	13	9	9	9	835	90.6	6.58	4.11	93.1	88.2	92.9	124.1	115	86.7
XP_003716126.1	MGG_08596	phospho-2-dehydro-3-deoxyheptonate aldolase [Pyricularia oryzae 70-15]	19	8	10	8	466	52	6.44	8.96	111.4	103.7	98.9	97.1	92.6	96.4
XP_003716518.1	MGG_13563	uncharacterized protein MGG_13563 [Pyricularia oryzae 70-15]	62	7	11	7	175	19.4	6.33	4.5	106.4	105.5	94.9	92.1	91.9	109.2
XP_003712987.1	MGG_07771	diphenol oxidase [Pyricularia oryzae 70-15]	12	8	11	8	694	76.4	5.74	6.86	95.9	102.1	96.4	89.2	116.5	99.9
XP_003718299.1	MGG_00707	CRAL/TRIO domain-containing protein [Pyricularia oryzae 70-15]	27	10	11	10	403	44.9	6.18	7.29	101.6	99.5	95.7	98.6	102.1	102.5
XP_003709863.1	MGG_09239	squalene synthase [Pyricularia oryzae 70-15]	22	9	10	9	465	53.6	5.69	8.84	89.9	93.7	86.7	96.5	118	115.2
XP_003716873.1	MGG_03126	2,4-dichlorophenol 6-monooxygenase [Pyricularia oryzae 70-15]	13	7	9	7	614	68.3	6.7	8.03	108.1	90.1	92.5	105.4	112.5	91.4
XP_003716795.1	MGG_12760	anthranilate synthase component I [Pyricularia oryzae 70-15]	17	7	9	7	542	59.4	5.99	7.7	103.8	107.1	92.7	117.2	89.3	89.9
XP_003717066.1	MGG_06494	D-arabinitol 2-dehydrogenase [Pyricularia oryzae 70-15]	25	6	8	6	369	39	8.19	6.97	101.2	104.2	105.8	88.6	112.1	88
XP_003713413.1	MGG_10380	cystathionine-gamma-lyase [Pyricularia oryzae 70-15]	29	7	8	7	426	45.1	6.61	4.58	84.3	98.8	69.1	121.7	115.7	110.3
XP_003709076.1	MGG_02309	carboxypeptidase S1 [Pyricularia oryzae 70-15]	13	6	8	6	634	69.7	5.43	9	116.2	111.1	110.9	83.4	82.3	96.1
XP_003711549.1	MGG_07626	cytochrome P450 monooxygenase [Pyricularia oryzae 70-15]	24	9	12	9	512	57.4	8.56	0
XP_003715539.1	MGG_07306	mixed-linked glucanase [Pyricularia oryzae 70-15]	11	5	9	5	752	78	5.25	6.42	121.9	108.8	133.4	102	63.4	70.5
XP_003718821.1	MGG_00276	FAD binding domain-containing protein [Pyricularia oryzae 70-15]	11	6	7	6	514	55.3	6.79	12.89	143.9	133.6	151.3	58.8	49.8	62.5
XP_003718500.1	MGG_17430	uncharacterized protein MGG_17430 [Pyricularia oryzae 70-15]	31	7	9	7	244	26.9	7.43	8.63	96.4	102.8	110.2	89	102.7	98.9
XP_003713341.1	MGG_10441	lipase 2 [Pyricularia oryzae 70-15]	36	8	9	8	337	36.3	5.92	4.62	112.9	117.7	114.6	95.9	75	84
XP_003712879.1	MGG_05317	S-formylglutathione hydrolase [Pyricularia oryzae 70-15]	23	6	8	6	287	31.8	6.54	3.07	100.4	101.2	95.2	94.3	107.1	101.8
XP_003718445.1	MGG_00594	uncharacterized protein MGG_00594 [Pyricularia oryzae 70-15]	5	8	9	8	2056	229	5.35	2.14	79.4	84.7	96.1	99	121.7	119
XP_003710300.1	MGG_05440	galactokinase [Pyricularia oryzae 70-15]	15	7	9	7	524	56	5.47	8.55	90.7	95	91.3	101	119.3	102.8
XP_003714493.1	MGG_01519	uncharacterized protein MGG_01519 [Pyricularia oryzae 70-15]	17	8	8	8	427	46.7	7.47	3.2	98.4	91.4	95.9	96.9	107.6	109.8
XP_003719473.1	MGG_04334	FAD binding domain-containing protein [Pyricularia oryzae 70-15]	21	7	8	7	434	48	5.4	7.11	81.8	85	89.5	76.9	150.6	116.2
XP_003716637.1	MGG_03320	AP-1 complex subunit beta-1 [Pyricularia oryzae 70-15]	15	9	10	9	738	80.1	5.17	7.79	96.6	101.2	98.8	100.2	100	103.3
XP_003715295.1	MGG_07101	mannan endo-1,6-alpha-mannosidase DCW1 [Pyricularia oryzae 70-15]	12	4	7	4	428	46.6	7.68	8.44	100.6	101.4	106.5	92.1	103.2	96.2
XP_003712853.1	MGG_05292	uncharacterized protein MGG_05292 [Pyricularia oryzae 70-15]	19	5	9	5	279	30.3	10.23	15.63	96.4	94.2	96.2	106.3	96.7	110.2
XP_003718529.1	MGG_00527	uncharacterized protein MGG_00527 [Pyricularia oryzae 70-15]	20	4	7	4	207	20.5	8.13	13.68	135.2	137.4	132.5	70.8	63.6	60.6
XP_003715569.1	MGG_07333	ATP-dependent RNA helicase DBP5 [Pyricularia oryzae 70-15]	20	8	9	8	477	51.5	5.99	12.05	91.1	102.8	103.5	103.2	93.5	105.9
XP_003709876.1	MGG_09249	peptidase S9 prolyl oligopeptidase active site-containing protein [Pyricularia oryzae 70-15]	17	9	9	9	670	74.5	5.87	5.39	107.9	106.9	103.6	93.2	92.1	96.2
XP_003720730.1	MGG_02970	ubiquitin carboxyl-terminal hydrolase 6 [Pyricularia oryzae 70-15]	16	8	10	8	557	62.2	5.94	5.57	107.4	99.3	112.7	106.3	81.7	92.6
XP_003721094.1	MGG_15022	uncharacterized protein MGG_15022 [Pyricularia oryzae 70-15]	24	4	11	4	142	14.3	5.33	13.99	77.2	79.8	73	119.8	128.8	121.3
XP_003713706.1	MGG_04745	ARP2/3 complex 34 kDa subunit [Pyricularia oryzae 70-15]	23	7	9	7	319	36.7	7.03	7.12	95.9	101.5	95.2	97.5	109.4	100.5
XP_003719917.1	MGG_03947	V-type proton ATPase subunit A [Pyricularia oryzae 70-15]	13	8	9	8	860	98.1	5.36	6.69	88	84.8	92.5	109.9	123.3	101.4
XP_003709828.1	MGG_09208	transportin-2 [Pyricularia oryzae 70-15]	8	7	10	7	941	105.3	4.83	6.05	94.2	90.8	106.8	96	101.2	111.1
XP_003718752.1	MGG_00333	uncharacterized protein MGG_00333 [Pyricularia oryzae 70-15]	20	6	10	6	343	37.6	7.09	4.48	88.7	84.7	84.2	120.9	118.9	102.6
XP_003714280.1	MGG_01351	protein phosphatase 2C Ptc2 [Pyricularia oryzae 70-15]	20	8	10	8	451	48.7	4.73	6.51	105.9	100.4	106.2	95.6	96.6	95.2
XP_003710619.1	MGG_05718	uncharacterized protein MGG_05718 [Pyricularia oryzae 70-15]	21	7	8	7	418	45.9	7.62	4.93	107.7	103.8	94.4	95.9	104.8	93.4
XP_003720876.1	MGG_02859	initiation-specific alpha-1,6-mannosyltransferase [Pyricularia oryzae 70-15]	24	8	9	8	382	43.3	5.78	6.72	127.8	124.9	121.6	70.7	78.3	76.7
XP_003717859.1	MGG_01079	Ras-like protein Rab-11A [Pyricularia oryzae 70-15]	24	5	7	5	211	23.4	5.91	9.86	96.4	89.7	78.7	128.2	97	110
XP_003718312.1	MGG_00695	alpha-1,2-mannosidase subfamily [Pyricularia oryzae 70-15]	14	9	9	9	890	98	5.78	8.09	90.2	86.8	91.8	98.7	121.5	111
XP_003717217.1	MGG_06361	dynamin-A [Pyricularia oryzae 70-15]	8	7	8	5	802	88.3	6.92	8.07	110.4	104.2	99.9	82.9	112.5	90.1
XP_003712084.1	MGG_13185	inositol-3-phosphate synthase [Pyricularia oryzae 70-15]	11	5	8	5	552	60.5	6.61	9.43	89.9	84.1	85.5	103.1	117.4	120
XP_003720344.1	MGG_10700	3-ketoacyl-CoA thiolase [Pyricularia oryzae 70-15]	21	5	8	5	416	43.8	6.7	3.76	116.5	92.4	103.8	108.1	78	101.2
XP_003714509.1	MGG_01535	pyridoxamine 5'-phosphate oxidase [Pyricularia oryzae 70-15]	30	7	10	7	301	33.5	7.59	11.15	99.5	101.2	98.9	101.6	101.8	96.9
XP_003711942.1	MGG_13217	tRNA (cytosine-5-)-methyltransferase NCL1 [Pyricularia oryzae 70-15]	13	9	9	9	861	95.8	5.53	0	102.8	98.8	97.4	105.7	97.6	97.7
XP_003716738.1	MGG_03238	zinc finger protein ZPR1 [Pyricularia oryzae 70-15]	14	6	10	6	510	55.5	4.58	1.95	85.7	83.8	79	115.2	119.5	116.9
XP_003709906.1	MGG_09271	uncharacterized protein MGG_09271 [Pyricularia oryzae 70-15]	9	4	7	4	398	43.2	8.54	9.69	94.5	81.3	84.6	116.5	120.4	102.6
XP_003718200.1	MGG_00789	eukaryotic translation initiation factor 2 beta subunit [Pyricularia oryzae 70-15]	21	7	8	7	320	35.7	6.92	7.37	102.7	106.4	110.7	92.6	93.3	94.3
XP_003717792.1	MGG_01134	cell wall glucanase [Pyricularia oryzae 70-15]	13	4	9	4	439	46.9	5.3	8.02	129.1	117.1	115.9	92.7	65.9	79.2
XP_003716318.1	MGG_03591	uncharacterized protein MGG_03591 [Pyricularia oryzae 70-15]	16	6	7	6	515	52.4	9.88	7.39	99.7	89.8	101.3	128.4	85.1	95.7
XP_003720754.1	MGG_02953	60S ribosomal protein L21-B [Pyricularia oryzae 70-15]	42	7	9	7	160	18.2	10.73	11.96	74.1	78	84.8	140.7	106.8	115.6
XP_003714033.1	MGG_08994	uncharacterized protein MGG_08994 [Pyricularia oryzae 70-15]	26	5	7	5	241	26.2	5.64	7.67	162.7	167.9	167.5	28.9	37.1	35.9
XP_003721118.1	MGG_02660	nascent polypeptide-associated complex subunit alpha [Pyricularia oryzae 70-15]	36	6	9	6	201	21.8	4.82	4.75	105.3	110.9	110.9	78.4	103.9	90.7
XP_003715447.1	MGG_07229	glycylpeptide N-tetradecanoyltransferase [Pyricularia oryzae 70-15]	13	7	10	7	563	63.1	7.3	4.3	112	112.7	101.1	97.6	84.5	92.3
XP_003721199.1	MGG_18017	uncharacterized protein MGG_18017 [Pyricularia oryzae 70-15]	13	4	11	4	330	36.2	8.66	20.06	102.4	78.2	70	102.8	126	120.6
XP_003718359.1	MGG_17399	adenine phosphoribosyltransferase [Pyricularia oryzae 70-15]	27	4	6	4	216	22.9	6.05	8.82	104.7	109.9	98.4	97.9	92.2	96.8
XP_003712069.1	MGG_06185	uncharacterized protein MGG_06185 [Pyricularia oryzae 70-15]	44	2	4	2	109	11	4.15	8.4	104.4	106.9	108	87.2	91.7	101.8
XP_003714609.1	MGG_01622	uroporphyrinogen decarboxylase [Pyricularia oryzae 70-15]	25	8	9	8	367	41.6	6.14	2.08	104.3	106.3	104.4	102.3	85.8	96.8
XP_003712664.1	MGG_05134	uncharacterized protein MGG_05134 [Pyricularia oryzae 70-15]	18	4	7	4	335	37.5	6.68	7.78	119.4	113.9	112.9	62.5	104.3	86.9
XP_003718595.1	MGG_00469	uncharacterized protein MGG_00469 [Pyricularia oryzae 70-15]	8	6	6	6	975	105.1	4.93	7.84	96.8	85	87.1	138	103.1	90
XP_003712007.1	MGG_06135	GTP-binding protein ypt2 [Pyricularia oryzae 70-15]	41	7	9	4	206	22.7	7.03	4.2	97.5	100.5	99.3	136.6	78.4	87.6
XP_003715559.1	MGG_07324	uncharacterized protein MGG_07324 [Pyricularia oryzae 70-15]	18	6	14	6	233	26	10.11	18.48	101.8	103.9	102.9	97.7	94.5	99.1
XP_003713853.1	MGG_08834	ribosomal protein L28e [Pyricularia oryzae 70-15]	29	5	9	5	151	16.4	10.65	12.76	78.4	79.6	77.5	119.8	120.1	124.6
XP_003716617.1	MGG_03335	methylglutaconyl-CoA hydratase [Pyricularia oryzae 70-15]	28	6	10	6	349	37.5	8.59	5.79	105.8	98.3	117.1	105.3	81.5	92.1
XP_003717755.1	MGG_10969	kynureninase, variant [Pyricularia oryzae 70-15]	10	5	10	5	497	54.4	6.67	14.62	94.6	89.8	85.5	119.7	99.1	111.3
XP_003721122.1	MGG_12630	ectonucleotide pyrophosphatase/phosphodiesterase 1 [Pyricularia oryzae 70-15]	10	6	8	6	745	83.3	6.01	6.72	90.5	106.2	105.8	95.9	103.3	98.4
XP_003715143.1	MGG_08171	methylenetetrahydrofolate reductase 2 [Pyricularia oryzae 70-15]	14	8	9	8	690	76.2	5.3	3.87	96.6	98	97.5	93.1	111.8	103
XP_003710407.1	MGG_16395	ATP-dependent Zn protease [Pyricularia oryzae 70-15]	16	6	7	6	477	53.5	5.36	5.74	93.6	100.7	92.6	115.8	98.7	98.6
XP_003719000.1	MGG_00133	siderophore iron transporter mirC [Pyricularia oryzae 70-15]	12	6	8	6	649	70.4	8.12	10.31	94.5	93.3	94.5	102.5	113.4	101.8
XP_003714916.1	MGG_01895	pantoate-beta-alanine ligase [Pyricularia oryzae 70-15]	18	6	7	6	402	43.5	8.57	8.48	83.5	75.8	73.6	76.8	190.1	100.2
XP_003716680.1	MGG_03281	chorismate synthase, variant [Pyricularia oryzae 70-15]	11	5	7	5	424	45.1	7.47	11.27	96	94.1	105.3	109.4	94.2	100.9
XP_003721117.1	MGG_18003	ATP synthase subunit D [Pyricularia oryzae 70-15]	29	4	5	4	173	19.4	8.78	6.83	83.9	79	78.9	127.7	115.1	115.4
XP_003712059.1	MGG_06177	uncharacterized protein MGG_06177, partial [Pyricularia oryzae 70-15]	34	5	7	5	163	17.8	9.42	10.71	81	87	84.5	121.6	112.7	113.2
XP_003710843.1	MGG_04689	glucan 1,3-beta-glucosidase [Pyricularia oryzae 70-15]	23	8	12	8	397	42.2	5.86	12.97	131.1	124.7	125.3	66.6	80.1	72.2
XP_003710096.1	MGG_10662	alpha-glucosidase [Pyricularia oryzae 70-15]	9	7	9	7	965	107.9	5.54	2.02	101.2	104.6	95.4	94.8	104.9	99.1
XP_003713755.1	MGG_04826	glycine cleavage system T protein [Pyricularia oryzae 70-15]	22	7	8	7	464	49.8	9.28	2.15	99.1	92.4	91.5	103.2	111.9	101.9
XP_003713861.1	MGG_08842	pyruvate dehydrogenase complex protein X component [Pyricularia oryzae 70-15]	18	6	7	6	445	47	6.74	6.4	94.9	90.5	90.9	113.7	107.4	102.6
XP_003709157.1	MGG_11927	3-oxoacyl-[acyl-carrier-protein] reductase [Pyricularia oryzae 70-15]	20	6	7	6	297	31.1	6.44	9.9	106.5	112.6	105.9	80.7	103.3	91.1
XP_003714574.1	MGG_01595	eukaryotic translation initiation factor 3 subunit M [Pyricularia oryzae 70-15]	18	7	8	7	432	49.6	5.66	10.67	111.4	108.4	116.4	92.2	85.6	86
XP_003717298.1	MGG_06289	NADH-cytochrome b5 reductase 1 [Pyricularia oryzae 70-15]	38	9	10	9	309	33.6	9.26	6.57	99.9	94.5	89.8	93.8	117.5	104.5
XP_003719026.1	MGG_11663	zinc-binding oxidoreductase CipB [Pyricularia oryzae 70-15]	25	7	8	7	365	38.9	8.38	0	96.2	104.3	88.4	110.1	101.3	99.7
XP_003712067.1	MGG_06183	uncharacterized protein MGG_06183 [Pyricularia oryzae 70-15]	19	4	6	4	285	30.5	8.22	6.69	100.5	113.6	109.5	92.2	108.5	75.7
XP_003719091.1	MGG_00052	uncharacterized protein MGG_00052 [Pyricularia oryzae 70-15]	31	5	7	5	224	23.9	5.1	4.33	111.7	100.2	100.3	97.8	95.9	94.1
XP_003717170.1	MGG_06400	nuclear and cytoplasmic polyadenylated RNA-binding protein pub1 [Pyricularia oryzae 70-15]	12	5	8	5	479	51.5	6.86	10.01	108	99.6	99.9	103.7	86.7	102.1
XP_003721179.1	MGG_02616	isocitrate lyase [Pyricularia oryzae 70-15]	15	6	7	6	607	66.7	7.81	4.78	104.7	98.7	102.4	106.3	86.8	101.2
XP_003709400.1	MGG_06692	uncharacterized protein MGG_06692 [Pyricularia oryzae 70-15]	33	8	10	8	263	29.1	5.76	8.27	89.5	99.5	91.5	101.5	111.4	106.6
XP_003715475.1	MGG_12387	uncharacterized protein MGG_12387 [Pyricularia oryzae 70-15]	36	6	9	6	222	24.6	9.82	1.62	92.7	107.8	101.7	93.4	101.7	102.7
XP_003711818.1	MGG_16728	uncharacterized protein MGG_16728 [Pyricularia oryzae 70-15]	18	5	9	5	295	32.3	6.43	14.67	107.2	110	106.3	89.2	96.4	90.8
XP_003719955.1	MGG_03915	pyridoxamine phosphate oxidase [Pyricularia oryzae 70-15]	29	6	11	6	261	28.6	8.57	2.09	85.9	99.4	91	122.2	100.8	100.7
XP_003711884.1	MGG_06035	FK506-binding protein 1B [Pyricularia oryzae 70-15]	35	4	9	4	113	12	5.49	9.68	69.7	70.7	62.9	128.9	138.2	129.8
XP_003713342.1	MGG_15402	uncharacterized protein MGG_15402 [Pyricularia oryzae 70-15]	14	6	6	6	584	61.9	6.84	9.74	104	92.9	100.5	142.2	71.9	88.6
XP_003711415.1	MGG_07503	thioredoxin peroxidase [Pyricularia oryzae 70-15]	25	7	7	7	314	33.4	9	4.62	99.6	96.4	86.5	68	71.2	178.3
XP_003711841.1	MGG_05995	uncharacterized protein MGG_05995 [Pyricularia oryzae 70-15]	27	5	7	5	243	27.1	6.15	4.56	105.4	102.5	104.9	100.8	95.2	91.2
XP_003711354.1	MGG_07456	serine/threonine-protein phosphatase 2B catalytic subunit [Pyricularia oryzae 70-15]	14	8	9	8	586	66.6	5.63	7.91	107	95.9	93.2	89.4	112.5	102
XP_003709132.1	MGG_14574	uncharacterized protein MGG_14574 [Pyricularia oryzae 70-15]	17	8	10	8	634	71.3	6.79	8.75	97.3	90.7	96.5	101.3	104.9	109.4
XP_003713438.1	MGG_10827	uncharacterized protein MGG_10827 [Pyricularia oryzae 70-15]	51	4	8	4	109	11.1	4.37	9.97	102.4	98.6	96.1	104.6	96.1	102.2
XP_003712857.1	MGG_05296	60S ribosomal protein L34-B [Pyricularia oryzae 70-15]	28	4	10	4	116	13.2	10.77	13.41	77.4	79.8	78.6	116.3	125.9	122
XP_003719605.1	MGG_04212	L-ornithine 5-monooxygenase (L-ornithine N(5)-oxygenase) [Pyricularia oryzae 70-15]	12	6	9	6	563	62.1	6.84	11.52	107.2	107.6	106.6	102.5	88	88
XP_003716090.1	MGG_08569	NADP:D-xylose dehydrogenase [Pyricularia oryzae 70-15]	24	7	8	7	394	42.7	6.34	4.35	101.4	103.7	98.8	100.9	103.6	91.5
XP_003714762.1	MGG_15323	vacuolar protein-sorting protein bro-1 [Pyricularia oryzae 70-15]	10	10	10	10	1027	114.1	6.71	4.88	91.2	102.8	106	112.7	86.3	101
XP_003711640.1	MGG_13464	laccase [Pyricularia oryzae 70-15]	10	5	6	5	609	67.5	6.98	3.01	128.5	122	120.6	66.1	87	75.8
XP_003715720.1	MGG_08343	proteasome subunit alpha type-4 [Pyricularia oryzae 70-15]	18	4	5	4	251	27.9	6.55	7.26	100.2	104.4	102.9	108.2	87.6	96.7
XP_003715241.1	MGG_15072	importin subunit alpha-1 [Pyricularia oryzae 70-15]	10	4	7	4	551	60	5.1	2.28
XP_003715248.1	MGG_07066	calcium-binding mitochondrial carrier protein Aralar1 [Pyricularia oryzae 70-15]	9	7	7	7	710	78.5	8.92	8.39	111.7	98.5	108.9	96.1	93	91.8
XP_003718749.1	MGG_17472	uncharacterized protein MGG_17472 [Pyricularia oryzae 70-15]	15	6	6	5	510	55.3	6.6	8.09	116.7	101.8	102.7	88.9	88.5	101.4
XP_003718554.1	MGG_00505	septation protein SUN4 [Pyricularia oryzae 70-15]	19	7	13	7	416	43.6	6.11	19.1	109.9	109.2	110.6	91.9	88.6	89.8
XP_003717633.1	MGG_09718	uncharacterized protein MGG_09718 [Pyricularia oryzae 70-15]	26	6	6	6	328	35.5	9.35	7.18	84.3	94.2	100.8	105.6	100.3	114.8
XP_003718027.1	MGG_17341	CAMK/CAMK1 protein kinase [Pyricularia oryzae 70-15]	17	5	7	5	419	45.7	7.58	8.48	101.5	94.7	88.8	91.7	120.1	103.3
XP_003709195.1	MGG_02410	erythrocyte band 7 integral membrane protein [Pyricularia oryzae 70-15]	19	7	8	7	360	39.1	7.01	8.66	84.6	84.1	86.8	89.7	159.9	94.8
XP_003712335.1	MGG_04856	protein transporter SEC61 subunit alpha [Pyricularia oryzae 70-15]	12	6	8	6	476	52.3	8.09	10.74	97.7	97	86.8	101.8	113.2	103.5
XP_003713594.1	MGG_04543	uncharacterized protein MGG_04543 [Pyricularia oryzae 70-15]	14	6	8	6	449	48.8	9.31	8.14	105.5	104.3	102	86.2	105.7	96.3
XP_003719633.1	MGG_04190	uncharacterized protein MGG_04190 [Pyricularia oryzae 70-15]	16	8	9	8	615	67.4	8.34	6.63	94.6	92.6	94.3	117.7	98.3	102.5
XP_003714134.1	MGG_01232	uncharacterized protein MGG_01232 [Pyricularia oryzae 70-15]	26	5	9	5	196	21	10.46	10.1	63.7	65.5	62.4	130.7	142.7	135
XP_003716430.1	MGG_03492	acetamidase [Pyricularia oryzae 70-15]	15	7	8	7	558	62.4	7.08	2.23	104.3	98.5	105.6	98.2	99.3	94
XP_003719466.1	MGG_04339	uncharacterized protein MGG_04339 [Pyricularia oryzae 70-15]	9	4	6	4	451	49.2	7.8	9.71	108.7	104	106	100.4	87.6	93.2
XP_003715022.1	MGG_08069	uncharacterized protein MGG_08069 [Pyricularia oryzae 70-15]	22	6	8	6	333	36	6.71	2.01	97.6	101.8	96	93.6	106.5	104.5
XP_003719328.1	MGG_01941	FAD binding domain-containing protein [Pyricularia oryzae 70-15]	15	6	8	6	520	55.6	5.73	3.32	108.9	113	107.4	72.2	91	107.5
XP_003713851.1	MGG_08832	C-5 sterol desaturase [Pyricularia oryzae 70-15]	14	5	11	5	344	40.5	6.76	9.72	97.6	93	79.3	108.3	114.6	107.1
XP_003715755.1	MGG_15951	uncharacterized protein MGG_15951 [Pyricularia oryzae 70-15]	23	5	7	5	382	42.3	5.5	0	100.9	95.7	102.3	86.8	111.2	103.1
XP_003719817.1	MGG_17708	uncharacterized protein MGG_17708 [Pyricularia oryzae 70-15]	21	8	9	8	491	51.4	8.1	6.66	98.6	92.8	93	93.7	124.1	97.8
XP_003718082.1	MGG_00884	26S proteasome non-ATPase regulatory subunit 3 [Pyricularia oryzae 70-15]	17	6	9	6	557	62.4	6.51	4.15	119.2	108.7	100.7	96.4	73.9	101.1
XP_003719838.1	MGG_04012	3-hydroxyisobutyryl-CoA hydrolase [Pyricularia oryzae 70-15]	11	6	11	6	499	55.5	8.51	4.05	90.2	80.1	105	87.3	130.8	106.6
XP_003711784.1	MGG_05949	acyl-CoA dehydrogenase [Pyricularia oryzae 70-15]	13	6	10	6	513	57.6	7.59	6.21	100.4	100	94.8	101.6	107.9	95.4
XP_003711267.1	MGG_07389	peptidyl-prolyl cis-trans isomerase ssp-1 [Pyricularia oryzae 70-15]	35	6	7	6	178	19.8	8.16	9.03	101.8	100.7	96.7	83.6	121.3	95.9
XP_003713526.1	MGG_04431	uncharacterized protein MGG_04431 [Pyricularia oryzae 70-15]	8	5	7	5	791	83.2	8.82	0	122.1	99.4	119.3	94.8	81.1	83.3
XP_003715994.1	MGG_08486	beta-lactamase [Pyricularia oryzae 70-15]	12	8	10	8	606	64.8	5.05	11.69	149.8	143.3	146.4	46.4	56.6	57.5
XP_003720948.1	MGG_02793	glycosyl hydrolase family 76 protein [Pyricularia oryzae 70-15]	13	8	8	8	608	66.1	7.24	3.52	87.5	88	77	125.6	111.8	110.1
XP_003710567.1	MGG_05668	uncharacterized protein MGG_05668 [Pyricularia oryzae 70-15]	24	4	4	4	170	18.7	8.97	7.78	111.3	111.5	114.5	99.9	79.4	83.4
XP_003715517.1	MGG_07289	glycogen synthase [Pyricularia oryzae 70-15]	11	6	8	6	708	80.2	6.62	3.81	97.6	96.6	91.1	92.7	119.8	102.3
XP_003718587.1	MGG_00476	xaa-Pro aminopeptidase 1 [Pyricularia oryzae 70-15]	10	7	8	7	683	75.7	5.99	12.55	97.2	98.4	96.6	116.4	92.5	98.9
XP_003714259.1	MGG_01333	uncharacterized protein MGG_01333 [Pyricularia oryzae 70-15]	25	6	8	6	291	33.1	8.37	8.63	78.1	95.1	94.6	103.4	114	114.8
XP_003716849.1	MGG_03147	glycerol-3-phosphate dehydrogenase [Pyricularia oryzae 70-15]	13	8	9	8	685	75.9	7.59	2.65	92.6	90.5	78.4	98.8	121.4	118.4
XP_003716294.1	MGG_13511	transcription elongation factor S-II [Pyricularia oryzae 70-15]	21	7	8	7	304	33.1	9.55	7.11	101.4	104.9	99.8	91.1	96.6	106.2
XP_003710319.1	MGG_13068	venom protein 2 [Pyricularia oryzae 70-15]	21	8	8	8	475	53.3	5.2	2.11	98.1	91.4	87.6	105.6	103.9	113.3
XP_003718610.1	MGG_11577	mitochondrial 2-oxodicarboxylate transporter [Pyricularia oryzae 70-15]	18	4	6	4	305	33.4	9.61	9.25	79.6	91.7	90	126.5	102.2	109.9
XP_003715955.1	MGG_08455	uncharacterized protein MGG_08455 [Pyricularia oryzae 70-15]	18	6	10	5	386	41.2	6.71	9.25	105.6	107.9	111.5	85.9	106.1	83
XP_003712191.1	MGG_09550	homoserine kinase [Pyricularia oryzae 70-15]	24	7	7	7	361	38.9	6.38	9.42	89.8	96.8	102.3	105.2	96.8	109.1
XP_003713295.1	MGG_10736	uncharacterized protein MGG_10736 [Pyricularia oryzae 70-15]	12	4	8	4	342	35.5	6.04	9.82	110.8	115.3	117.4	95.5	70.5	90.5
XP_003711326.1	MGG_16629	uncharacterized protein MGG_16629 [Pyricularia oryzae 70-15]	53	4	5	4	91	9.8	9.76	9.9	79.5	52.6	55.8	159.1	128.9	124.1
XP_003721105.1	MGG_02669	uncharacterized protein MGG_02669 [Pyricularia oryzae 70-15]	54	5	8	5	94	10.4	9.33	7.22	101	106.3	105.1	97.7	93.2	96.7
XP_003712442.1	MGG_04947	SEC14 cytosolic factor [Pyricularia oryzae 70-15]	16	6	6	6	427	47.8	6.06	5.25	97.1	111.6	97.2	84.7	102.1	107.3
XP_003721444.1	MGG_09639	alpha-1,3-glucan synthase Ags2 [Pyricularia oryzae 70-15]	3	7	10	7	2387	265.3	6.95	2.17	97.5	89.4	90.2	120	91.5	111.5
XP_003716783.1	MGG_03201	acetyl-coenzyme A synthetase [Pyricularia oryzae 70-15]	12	8	8	7	669	74.6	6.4	6.36	92.8	90.9	90.3	106.6	113.6	105.8
XP_003712299.1	MGG_11021	uncharacterized protein MGG_11021 [Pyricularia oryzae 70-15]	10	6	7	6	686	78	5.9	2.29	89.4	98.7	79.3	137.7	86.8	108.2
XP_003713933.1	MGG_08904	uncharacterized protein MGG_08904 [Pyricularia oryzae 70-15]	10	4	6	4	507	55.2	9.72	7.17	92.2	89.6	88.6	107.4	110.2	112.1
XP_003712532.1	MGG_05026	40S ribosomal protein S19 [Pyricularia oryzae 70-15]	36	6	11	6	152	17	7.64	8.71	96.6	90.7	95.8	109.1	101.1	106.8
XP_003713220.1	MGG_07973	surface protein 1 [Pyricularia oryzae 70-15]	45	5	12	5	146	15.4	4.67	4.59	86.2	87	88.9	99.1	122	117
XP_003712911.1	MGG_07708	flavoprotein oxygenase [Pyricularia oryzae 70-15]	19	7	10	7	352	38.2	7.64	1.86	109.5	117	114.5	99	77.5	82.5
XP_003715031.1	MGG_08078	uncharacterized protein MGG_08078 [Pyricularia oryzae 70-15]	30	5	7	5	161	18.6	4.87	5.87	83.1	84.6	83.3	120.2	112	116.8
XP_003711926.1	MGG_13221	hsp10-like protein [Pyricularia oryzae 70-15]	37	4	7	4	104	11.2	9.04	8.51	74.2	72.3	76.3	134.3	111.1	131.7
XP_003718885.1	MGG_00221	40S ribosomal protein S7 [Pyricularia oryzae 70-15]	34	7	9	7	203	23.1	10.23	10.76	73.9	71.5	76.8	113.8	136.8	127.1
XP_003712774.1	MGG_05223	3-isopropylmalate dehydrogenase [Pyricularia oryzae 70-15]	25	6	8	6	366	38.6	5.58	8.88	107.1	108.9	102.5	81.6	109.4	90.5
XP_003712966.1	MGG_07753	60S ribosomal protein L11 [Pyricularia oryzae 70-15]	20	4	12	4	173	20	10.18	16.79	93.3	95.5	93.8	108.8	97	111.6
XP_003716163.1	MGG_13474	eukaryotic translation initiation factor eIF-1 [Pyricularia oryzae 70-15]	44	6	7	6	115	13	9.26	6.34	101.4	93.1	102.2	118	92.9	92.4
XP_003712175.1	MGG_09565	CMGC/MAPK/ERK protein kinase [Pyricularia oryzae 70-15]	18	5	5	5	356	41.3	7.12	7.41	113.3	100.8	118.8	101.6	75.1	90.4
XP_003718287.1	MGG_00718	uncharacterized protein MGG_00718 [Pyricularia oryzae 70-15]	12	6	8	6	636	70.1	6.24	2.21	101.3	104.1	104.3	90.8	100.5	98.9
XP_003713184.1	MGG_16969	uncharacterized protein MGG_16969 [Pyricularia oryzae 70-15]	30	8	8	8	376	39.4	6.27	3.96	108.1	112.9	101.9	93.9	90.9	92.4
XP_003711939.1	MGG_06077	translation initiation factor eIF-2B subunit alpha [Pyricularia oryzae 70-15]	18	6	8	6	339	36.9	5.76	5.72	102.1	97.4	98.6	99.3	103.8	98.9
XP_003716801.1	MGG_03188	cytochrome c oxidase polypeptide 5 [Pyricularia oryzae 70-15]	29	5	7	5	167	18.7	9.7	2.43	80.2	77	85.3	117	114.7	125.8
XP_003713172.1	MGG_07927	endochitinase 1 [Pyricularia oryzae 70-15]	14	6	7	6	456	50.3	5.08	6.42	109.1	101	113.1	92.4	88.8	95.5
XP_003719033.1	MGG_00106	bud site selection protein 7 [Pyricularia oryzae 70-15]	12	6	8	6	695	78	5.54	0	88.2	77.5	86.7	121	125.3	101.3
XP_003714731.1	MGG_01732	3-carboxymuconate cyclase [Pyricularia oryzae 70-15]	21	7	9	7	396	41.3	5.24	8.62	105.6	104.8	103.9	93.3	104.1	88.2
XP_003714355.1	MGG_01410	glutathione S-transferase Gst3 [Pyricularia oryzae 70-15]	14	5	5	5	405	46	8.22	7.72	116.6	112.1	111.9	78.7	91.8	88.8
XP_003710605.1	MGG_05706	uncharacterized protein MGG_05706 [Pyricularia oryzae 70-15]	9	8	10	8	940	101.1	9.03	1.99	119.1	125.9	128.9	76.7	79.3	70.1
XP_003718574.1	MGG_00488	uncharacterized protein MGG_00488 [Pyricularia oryzae 70-15]	31	5	6	5	255	27.6	10.13	7.66	59.3	51.3	56.2	196.7	105.1	131.5
XP_003708715.1	MGG_01977	uncharacterized protein MGG_01977 [Pyricularia oryzae 70-15]	10	5	6	5	511	57	5.68	3.99	106.2	101.5	105.9	89.1	102.4	94.9
XP_003714146.1	MGG_11256	actl6a protein [Pyricularia oryzae 70-15]	7	3	5	3	509	55.7	5.27	8.95	114.5	99.7	91.5	85	113.5	95.7
XP_003712033.1	MGG_06154	Ras-like protein [Pyricularia oryzae 70-15]	24	4	6	4	214	24.1	4.98	4.07	95.9	86.9	91.6	96.4	119.8	109.4
XP_003720051.1	MGG_03840	2-oxoisovalerate dehydrogenase subunit alpha [Pyricularia oryzae 70-15]	23	8	9	8	463	52.1	7.25	4.28	96	93.7	89	93.7	122.7	104.9
XP_003714801.1	MGG_15768	uncharacterized protein MGG_15768 [Pyricularia oryzae 70-15]	15	4	6	4	281	29.8	5.74	5.7	91.6	103.9	97.5	84.7	121.9	100.4
XP_003717873.1	MGG_01066	40S ribosomal protein S23 [Pyricularia oryzae 70-15]	23	4	7	4	145	15.9	10.62	10.88	98.8	100.8	91.9	106.2	100.7	101.6
XP_003715102.1	MGG_08139	methionine aminopeptidase 1 [Pyricularia oryzae 70-15]	21	7	8	7	395	43.6	7.31	6.52	84.2	87.5	74.3	175.9	74.2	103.9
XP_003719594.1	MGG_14901	uncharacterized protein MGG_14901 [Pyricularia oryzae 70-15]	9	4	6	4	647	72.1	6.15	13.06	94.7	102.6	99.2	102.6	104.2	96.7
XP_003710877.1	MGG_04626	6,7-dimethyl-8-ribityllumazine synthase [Pyricularia oryzae 70-15]	24	3	6	3	200	21.1	6.19	3.22	81.7	106.2	88	87.1	122.9	114.1
XP_003711095.1	MGG_14270	uncharacterized protein MGG_14270 [Pyricularia oryzae 70-15]	26	5	7	5	365	37.3	11.12	0
XP_003712167.1	MGG_13009	uncharacterized protein MGG_13009 [Pyricularia oryzae 70-15]	12	3	5	3	225	24.1	5.88	9.98	108.5	108.9	122.6	97	79.3	83.6
XP_003720896.1	MGG_02841	xaa-Pro aminopeptidase family enzyme [Pyricularia oryzae 70-15]	16	6	7	6	499	55.8	5.66	4.45	109.3	102.9	109.6	90.6	88.3	99.2
XP_003714961.1	MGG_08011	D-amino-acid oxidase [Pyricularia oryzae 70-15]	18	6	6	6	363	39.6	5.71	8.45	98.5	97	110.5	88.3	94.5	111.2
XP_003714009.1	MGG_08971	uncharacterized protein MGG_08971 [Pyricularia oryzae 70-15]	33	3	6	3	190	20.7	4.6	7.67
XP_003720926.1	MGG_02813	malate synthase [Pyricularia oryzae 70-15]	9	4	7	4	542	61.3	8.4	7.45	79.5	95.8	121.8	90.4	130.8	81.7
XP_003716929.1	MGG_06599	AGC/AKT protein kinase [Pyricularia oryzae 70-15]	13	6	10	6	647	71.9	7.99	4.3	93.6	91.8	95.4	83.4	126.9	108.9
XP_003715406.1	MGG_07197	AMP-binding enzyme [Pyricularia oryzae 70-15]	12	7	7	7	707	78.6	8.37	2.23	101.9	108.9	106.9	88.9	101	92.4
XP_003714168.1	MGG_01256	phosphoribosylaminoimidazole carboxylase [Pyricularia oryzae 70-15]	19	8	8	8	605	65.7	6.84	0	110.7	96.2	91.2	95.2	104.3	102.3
XP_003718052.1	MGG_00908	26S protease regulatory subunit 6B [Pyricularia oryzae 70-15]	13	5	7	3	421	47	5.43	8.76	80.7	87.2	102.7	123.3	96.7	109.5
XP_003711845.1	MGG_05999	H/ACA ribonucleoprotein complex subunit 2 [Pyricularia oryzae 70-15]	19	4	7	4	253	27.6	9.45	6.26	113.3	114.3	116.7	78.9	93.6	83.2
XP_003714477.1	MGG_01506	6-phosphogluconate dehydrogenase [Pyricularia oryzae 70-15]	25	6	6	6	309	32.7	6.8	4.58	98	88.6	110.3	90.4	108.8	103.9
XP_003710478.1	MGG_05597	uncharacterized protein MGG_05597 [Pyricularia oryzae 70-15]	35	6	11	6	236	26.5	5.85	1.69	91	77.7	93.5	96.5	139.4	102
XP_003709615.1	MGG_11801	AP-1 complex subunit gamma-1 [Pyricularia oryzae 70-15]	8	6	7	6	845	92.3	6.51	6.77	106.4	106.4	109.3	86.9	93	98.1
XP_003721191.1	MGG_02605	nipsnap family protein [Pyricularia oryzae 70-15]	17	6	8	6	374	42.1	9.42	3.8	106	106	103.9	115.5	71.6	97.1
XP_003714586.1	MGG_14801	IdgA domain-containing protein [Pyricularia oryzae 70-15]	8	6	8	6	775	82.5	6.79	4.36	96.4	89.7	100.8	101.9	107	104.2
XP_003712340.1	MGG_04860	porphobilinogen deaminase [Pyricularia oryzae 70-15]	21	7	8	7	340	36.8	6.46	6.38	102.3	105.5	105.8	89.6	99.2	97.7
XP_003717267.1	MGG_06318	uncharacterized protein MGG_06318 [Pyricularia oryzae 70-15]	8	7	7	7	1200	128.9	7.81	3.87	97.6	96.2	95.6	94.1	115.9	100.7
XP_003719499.1	MGG_04311	3',5'-bisphosphate nucleotidase [Pyricularia oryzae 70-15]	11	5	6	5	407	43.4	7.49	5.73	102.7	108.2	105.7	88.7	107.1	87.6
XP_003717084.1	MGG_06479	40S ribosomal protein S22 [Pyricularia oryzae 70-15]	28	4	8	4	130	14.7	10.1	16.2	80.6	76.6	80.6	147.4	101.7	113.2
XP_003718417.1	MGG_11543	lactoylglutathione lyase [Pyricularia oryzae 70-15]	14	4	7	4	357	40.8	7.14	7.95	104.3	99.5	94.3	101.1	98.2	102.5
XP_003714672.1	MGG_01683	ubiquitin carboxyl-terminal hydrolase [Pyricularia oryzae 70-15]	22	5	5	5	252	27.1	4.91	2.99	107.9	120.7	99	89	103.3	80.2
XP_003719702.1	MGG_04128	uncharacterized protein MGG_04128 [Pyricularia oryzae 70-15]	12	6	7	6	550	61.2	5.62	2.18	104.6	105.8	109.7	97.8	92.5	89.5
XP_003720021.1	MGG_03869	cysteine sulfinic acid decarboxylase [Pyricularia oryzae 70-15]	10	5	5	5	515	54.9	6.38	7.38	87.2	86.8	89.8	92.2	137.5	106.5
XP_003711372.1	MGG_07468	ubiquitin C-terminal hydrolase [Pyricularia oryzae 70-15]	7	7	8	7	1175	135.2	5.43	3.93	110.1	98.7	100.2	91.3	95.7	103.9
XP_016846012.1	MGG_10274	uncharacterized protein MGG_10274 [Pyricularia oryzae 70-15]	35	6	9	6	254	27.2	6.16	2.73	94.7	86.5	100.7	74.3	134.8	108.9
XP_003716853.1	MGG_03143	phenol 2-monooxygenase [Pyricularia oryzae 70-15]	14	8	8	8	645	71.7	7.84	6.39	83.6	98.2	76.2	123.1	115.1	103.8
XP_003717311.1	MGG_06278	oxidoreductase [Pyricularia oryzae 70-15]	21	5	8	5	305	34	6.8	6.02	102.8	98.1	104.4	95.2	105.8	93.6
XP_003712056.1	MGG_06174	phospholipase D active site-containing protein [Pyricularia oryzae 70-15]	10	7	7	7	863	98.7	6.1	1.64	109.2	106.8	90.9	115.4	94.9	82.8
XP_003708856.1	MGG_02086	proteasome component PRE3 [Pyricularia oryzae 70-15]	29	6	8	6	228	24.5	6.05	2.18	89.4	87.6	88	78.5	154	102.4
XP_003712515.1	MGG_05011	initiation-specific alpha-1,6-mannosyltransferase [Pyricularia oryzae 70-15]	15	4	6	4	362	40.8	6.54	7	97.5	125.4	107.4	80.9	98.4	90.5
XP_003713776.1	MGG_10127	exportin-T [Pyricularia oryzae 70-15]	10	8	8	8	1027	114.7	5.16	2.06	92.6	89.8	80.1	90.8	130.6	116
XP_003714211.1	MGG_01288	mannose-1-phosphate guanyltransferase [Pyricularia oryzae 70-15]	21	6	9	6	364	40	7.85	6.5	97.7	92.8	95	92.9	112.9	108.7
XP_003718185.1	MGG_00800	STE/STE7/MEK1 protein kinase [Pyricularia oryzae 70-15]	18	6	6	6	415	46.1	6.35	6.74	100.9	103.5	93.6	89.9	114.2	97.8
XP_003716355.1	MGG_03560	phospholipid:diacylglycerol acyltransferase [Pyricularia oryzae 70-15]	8	5	8	5	638	71.1	8.15	5.77	105	116.5	113.3	103.2	80.7	81.2
XP_003711965.1	MGG_06099	serine/threonine-protein phosphatase PP2A catalytic subunit [Pyricularia oryzae 70-15]	28	6	7	6	328	37.3	4.93	6.09	113.9	82.1	87.2	90.3	121.9	104.6
XP_003715430.1	MGG_07216	versicolorin reductase [Pyricularia oryzae 70-15]	22	6	9	6	274	28.6	6.9	1.89	93.3	104.1	91.1	93.8	121.6	96
XP_003717805.1	MGG_17318	uncharacterized protein MGG_17318 [Pyricularia oryzae 70-15]	17	7	7	7	555	61.2	4.79	0	115	119.1	130	83.5	78.9	73.5
XP_003719646.1	MGG_14907	glutamine-dependent NAD(+) synthetase [Pyricularia oryzae 70-15]	11	6	7	6	705	78.6	6.23	0	84.6	96.9	91.2	97.7	118.2	111.5
XP_003719476.1	MGG_04331	37S ribosomal protein MRP4 [Pyricularia oryzae 70-15]	15	4	5	4	398	43.8	9.22	6.3	112.1	110.5	104.6	90.8	82.6	99.4
XP_003719012.1	MGG_00124	uncharacterized protein MGG_00124 [Pyricularia oryzae 70-15]	7	4	4	4	951	98.6	5.83	3.49
XP_003709145.1	MGG_11934	acetylornithine aminotransferase [Pyricularia oryzae 70-15]	14	5	5	5	464	49.6	8.18	2.48
XP_003720577.1	MGG_03096	fructose-bisphosphate aldolase [Pyricularia oryzae 70-15]	20	6	8	6	287	31.3	5.1	9.83	112.3	114.4	112	82	92.3	87
XP_003716173.1	MGG_03708	NADH-cytochrome b5 reductase 2 [Pyricularia oryzae 70-15]	19	5	7	5	331	36.6	9.28	6.53	102.1	97.1	102.4	91.4	104.9	102.2
XP_003713719.1	MGG_04764	cystathionine gamma-synthase [Pyricularia oryzae 70-15]	18	6	6	6	433	47.5	6.44	4.76	93.2	81	93.2	86.2	137.7	108.7
XP_003712805.1	MGG_05248	60S ribosomal protein L32 [Pyricularia oryzae 70-15]	21	3	6	3	131	15	11.65	6.22	68	70.8	68.1	117.4	151.3	124.3
XP_003715530.1	MGG_07301	uncharacterized protein MGG_07301 [Pyricularia oryzae 70-15]	28	6	10	6	257	28.1	7.94	6.96	108	105.6	91.5	80.4	118.6	95.8
XP_003717097.1	MGG_06467	uncharacterized protein MGG_06467 [Pyricularia oryzae 70-15]	18	6	6	6	411	46.1	9.1	4.55	66.5	72.9	70.2	67.5	77.5	245.4
XP_003709766.1	MGG_07008	nucleolar protein nop-58 [Pyricularia oryzae 70-15]	18	6	6	6	599	65.1	8.84	0
XP_003712611.1	MGG_05089	vacuolar protein sorting-associated protein 35 [Pyricularia oryzae 70-15]	7	6	7	6	898	101.3	5.43	8.66	95.1	93.4	94.3	98.7	108.4	110.1
XP_003717046.1	MGG_06512	glucan 1,3-beta-glucosidase 2 [Pyricularia oryzae 70-15]	10	6	7	5	719	82	9.16	2.23	89	78.7	86.4	98.8	125.3	121.9
XP_003718747.1	MGG_00336	COP9 signalosome complex subunit 4 [Pyricularia oryzae 70-15]	17	5	7	5	420	46.2	5.11	4.9	99.3	78.9	97.7	100.5	115.7	107.9
XP_003709240.1	MGG_02450	uncharacterized protein MGG_02450 [Pyricularia oryzae 70-15]	15	6	7	6	471	53.1	6.96	3.95	102.3	102	102.7	88.9	105.5	98.6
XP_003718093.1	MGG_00876	phenylalanyl-tRNA synthetase [Pyricularia oryzae 70-15]	13	6	7	6	583	65	5.52	2.25	102.4	104.1	97	111.4	84.4	100.8
XP_003711025.1	MGG_04404	pisatin demethylase [Pyricularia oryzae 70-15]	17	7	8	7	518	57.7	8.06	0	120.6	103.4	119.2	104.8	72.1	80
XP_003709229.1	MGG_02440	mitochondrial presequence protease [Pyricularia oryzae 70-15]	12	8	8	8	1019	113.8	5.74	1.61	92.9	109.6	92.8	92.2	105.4	107.1
XP_003712883.1	MGG_05319	DNAJ domain-containing protein [Pyricularia oryzae 70-15]	12	7	7	7	681	74.8	9.07	2.01	105.1	119.6	101.4	86.6	98.6	88.7
XP_003715969.1	MGG_08464	aflatoxin B1 aldehyde reductase member 2 [Pyricularia oryzae 70-15]	18	6	6	6	350	39	6.46	2.12	102	102.5	94.6	95.2	104	101.6
XP_003719421.1	MGG_10402	uncharacterized protein MGG_10402 [Pyricularia oryzae 70-15]	17	6	7	6	526	57.5	6.71	0	141.9	140.1	139.7	58.6	62.3	57.4
XP_003714249.1	MGG_01325	high mobility group protein [Pyricularia oryzae 70-15]	18	4	5	4	344	37.3	8.15	5.15	89.2	90.5	100.2	102.2	117.2	100.6
XP_003713441.1	MGG_10824	uncharacterized protein MGG_10824 [Pyricularia oryzae 70-15]	16	4	9	4	198	20.2	5.48	10.36	146.7	138.1	142.2	54.4	64.3	54.3
XP_003712201.1	MGG_09540	tryptophanyl-tRNA synthetase [Pyricularia oryzae 70-15]	11	5	6	5	495	55.3	6.98	4.1	100.2	94.8	92.9	98.2	108.4	105.5
XP_003711523.1	MGG_07604	uncharacterized protein MGG_07604 [Pyricularia oryzae 70-15]	18	3	5	3	333	35	6.83	2.3	92.6	98.1	98.1	84.7	94.3	132.2
XP_003711871.1	MGG_06023	GPI-anchored cell wall beta-1,3-endoglucanase EglC [Pyricularia oryzae 70-15]	25	6	8	6	464	47.9	4.91	1.85	83.3	98.5	92.2	82.4	132.1	111.5
XP_003717851.1	MGG_01086	uncharacterized protein MGG_01086 [Pyricularia oryzae 70-15]	15	4	6	4	277	29.4	5.83	2.49	92.5	122.6	118.7	102.4	92.3	71.6
XP_003712739.1	MGG_05196	acetoacetate-CoA ligase [Pyricularia oryzae 70-15]	10	5	7	5	718	77.5	6.04	4.86
XP_003714185.1	MGG_01272	CORD and CS domain-containing protein [Pyricularia oryzae 70-15]	21	4	8	4	325	35.1	7.94	2.06
XP_003719853.1	MGG_03999	lysophospholipase [Pyricularia oryzae 70-15]	20	6	7	6	310	34.3	6.86	5.83	101.6	96.4	97.5	92.7	110.3	101.5
XP_003720913.1	MGG_02825	short-chain dehydrogenase [Pyricularia oryzae 70-15]	34	6	6	6	235	25.7	7.49	2.55	85.3	95	113.5	110.3	109.1	86.8
XP_003715608.1	MGG_07367	uncharacterized protein MGG_07367 [Pyricularia oryzae 70-15]	18	3	3	3	276	29.5	5.07	5.95	107.6	102.7	92.4	89.5	112.4	95.5
XP_003713538.1	MGG_15540	uncharacterized protein MGG_15540 [Pyricularia oryzae 70-15]	18	4	5	4	387	41.1	4.73	2.7
XP_003720204.1	MGG_09404	feruloyl esterase B [Pyricularia oryzae 70-15]	15	6	6	6	540	58.7	5.64	3.68
XP_003719578.1	MGG_04236	thioredoxin [Pyricularia oryzae 70-15]	34	5	9	5	171	18.7	9.29	2.09
XP_003713617.1	MGG_04602	pre-mRNA-processing protein prp40 [Pyricularia oryzae 70-15]	10	5	5	5	901	106.1	9.1	2.09	103.3	92.4	95.3	80	120.9	108.1
XP_003711975.1	MGG_06109	gephyrin [Pyricularia oryzae 70-15]	11	6	7	6	668	70.5	6.9	4.3	106.8	101.9	85.7	105.2	101.1	99.3
XP_003712281.1	MGG_09470	myosin regulatory light chain cdc4 [Pyricularia oryzae 70-15]	27	4	5	4	150	16.8	4.82	5.92	92.8	94	97.7	109.5	100.1	105.9
XP_003719270.1	MGG_14118	uncharacterized protein MGG_14118 [Pyricularia oryzae 70-15]	10	8	8	8	909	101.6	6.79	2.26	87.5	96.7	90.9	120.2	108.1	96.6
XP_003716071.1	MGG_08554	amidohydrolase [Pyricularia oryzae 70-15]	11	4	5	4	563	60	5.76	4.29	90.4	82.6	93.6	118.8	102.1	112.5
XP_003710027.1	MGG_09927	60S ribosomal protein L33-B [Pyricularia oryzae 70-15]	46	5	9	5	109	12.3	10.84	8	75.5	67.1	94.8	113.2	140.1	109.3
XP_003711953.1	MGG_06088	uncharacterized protein MGG_06088 [Pyricularia oryzae 70-15]	21	5	8	5	295	33.7	6.54	2.06	101.1	82.6	109.3	90.9	121.8	94.2
XP_003721174.1	MGG_02620	60S ribosomal protein L37 [Pyricularia oryzae 70-15]	46	5	7	5	94	10.7	11.43	9.07	86	90.8	83.2	107	117.2	115.8
XP_003710575.1	MGG_05676	coatomer subunit delta [Pyricularia oryzae 70-15]	11	3	6	3	514	57.2	5.25	2.54	128.7	120.5	125.8	63.1	81.2	80.7
XP_003718100.1	MGG_00872	uncharacterized protein MGG_00872 [Pyricularia oryzae 70-15]	29	4	7	4	137	15.4	7.58	7.6	102.7	98.4	99.3	93.8	101.5	104.3
XP_003710559.1	MGG_05661	40S ribosomal protein S18 [Pyricularia oryzae 70-15]	21	4	8	4	156	17.8	10.67	7.55	84.8	81.1	81.6	125.3	111.9	115.3
XP_003715392.1	MGG_07187	glutamate synthase [Pyricularia oryzae 70-15]	4	8	8	8	2118	233.5	6.46	2.03	91	96.2	95	105.7	105.9	106.3
XP_003714282.1	MGG_01353	cytochrome P450 monooxygenase [Pyricularia oryzae 70-15]	12	6	6	6	588	65.9	8.59	5.75	107.5	113.7	118.1	82.5	86.8	91.4
XP_003715318.1	MGG_07125	isopentenyl-diphosphate Delta-isomerase [Pyricularia oryzae 70-15]	17	5	8	5	254	28.9	5.5	2.26	104.8	98.1	91.8	86.2	115.5	103.8
XP_003717577.1	MGG_14513	uncharacterized protein MGG_14513 [Pyricularia oryzae 70-15]	14	4	5	4	462	50.7	5.99	2.38
XP_003718146.1	MGG_00835	flotillin domain-containing protein [Pyricularia oryzae 70-15]	14	6	6	6	502	55.8	6.16	4.22	76.7	77.9	69.6	121.6	130.7	123.3
XP_003719629.1	MGG_14904	histidinol-phosphate aminotransferase [Pyricularia oryzae 70-15]	12	4	8	4	407	43.6	5.3	11.55	97.8	100.8	101.4	103.4	103.4	93.2
XP_003715424.1	MGG_07212	uncharacterized protein MGG_07212 [Pyricularia oryzae 70-15]	27	5	7	5	131	13.6	9.29	7.08	65.6	64.7	61.3	146.2	119.1	143
XP_003715342.1	MGG_07145	Cullin-1 [Pyricularia oryzae 70-15]	7	4	5	4	767	88.3	6.83	2.16	102.6	113.9	95.7	122.5	68.3	97
XP_003716719.1	MGG_03255	ubiquitin conjugation factor E4 [Pyricularia oryzae 70-15]	8	6	6	6	1106	124.5	5.55	2.82	102.8	94.4	88.4	122.7	89.1	102.6
XP_003710955.1	MGG_04500	dolichyl-diphosphooligosaccharide-protein glycotransferase [Pyricularia oryzae 70-15]	12	4	5	4	329	36.5	9.63	5.04	97.7	95.4	87.3	97.6	119.8	102.3
XP_003709783.1	MGG_09173	deoxyhypusine synthase [Pyricularia oryzae 70-15]	16	5	8	5	364	39.9	6	2.49	94.1	90.6	94.9	102.3	95.2	122.9
XP_003716118.1	MGG_08590	nucleoporin NIC96 [Pyricularia oryzae 70-15]	6	6	7	6	1119	121.4	6.06	4.08	86.3	86.6	80.3	99.1	134.4	113.5
XP_003709188.1	MGG_02405	uncharacterized protein MGG_02405 [Pyricularia oryzae 70-15]	17	6	9	6	542	55.8	9.51	3.96	95.5	90.9	92.8	115.2	91.9	113.7
XP_003712031.1	MGG_06152	GMF family protein [Pyricularia oryzae 70-15]	27	3	6	3	143	16.5	5.2	4.7	109.5	98.4	88.4	103.3	99	101.4
XP_003715558.1	MGG_12403	5'-3' exoribonuclease 1 [Pyricularia oryzae 70-15]	5	7	7	7	1435	160	7.02	5.73	89.3	89.6	91.8	99.9	117.3	112.1
XP_003714568.1	MGG_01589	uncharacterized protein MGG_01589 [Pyricularia oryzae 70-15]	38	5	6	5	100	11.2	9.74	10.89	80.8	76.3	77.8	130.7	121.7	112.7
XP_003719728.1	MGG_04104	60S ribosomal protein L22 [Pyricularia oryzae 70-15]	46	6	9	6	125	14.2	9.23	1.95	88.2	88.4	81	105	124.5	112.8
XP_003712208.1	MGG_09531	rho-GTPase-activating protein 8 [Pyricularia oryzae 70-15]	6	5	6	5	891	99.4	6.46	2.36	106.7	108.1	99.4	95.7	93	97.1
XP_003719751.1	MGG_04087	thiosulfate sulfurtransferase [Pyricularia oryzae 70-15]	11	4	5	4	355	39.3	7.72	4.64	91.1	107.7	89.5	86.6	118.1	106.9
XP_003717125.1	MGG_06443	1,2-dihydroxy-3-keto-5-methylthiopentene dioxygenase 2 [Pyricularia oryzae 70-15]	36	6	7	6	177	20.6	5.26	4.45	109.2	104.7	108.7	87.1	101.6	88.8
XP_003717265.1	MGG_06320	STE/STE20/PAKA protein kinase [Pyricularia oryzae 70-15]	8	6	7	6	869	95.3	9.09	6.64	97.3	108.1	98.2	90.4	108.7	97.4
XP_003710564.1	MGG_13149	A-factor-processing enzyme [Pyricularia oryzae 70-15]	6	7	8	7	1126	129.5	6.16	4.58	105.6	104	101.6	99.4	93.9	95.5
XP_003709558.1	MGG_16186	uncharacterized protein MGG_16186 [Pyricularia oryzae 70-15]	26	7	7	7	302	33.7	9.58	2.41	87.5	73.3	89.1	110.2	126.1	113.9
XP_003712236.1	MGG_09506	uncharacterized protein MGG_09506 [Pyricularia oryzae 70-15]	14	6	6	6	594	65.5	6.13	3.94	103.6	103.7	98.1	98.8	107.2	88.6
XP_003710439.1	MGG_16408	uncharacterized protein MGG_16408 [Pyricularia oryzae 70-15]	31	3	4	3	143	15.5	6.51	5.57	67.4	82.6	90.4	82	160.5	117.1
XP_003719169.1	MGG_08802	GMP synthase [Pyricularia oryzae 70-15]	21	4	5	4	253	27.8	6.21	4.64	105.1	126	118	77.2	89.6	84.1
XP_003710832.1	MGG_04710	translational activator GCN1 [Pyricularia oryzae 70-15]	3	7	7	7	2678	289.9	6.1	5.73	89.7	90.5	88.1	97.7	121.8	112.2
XP_003712572.1	MGG_05059	scytalone dehydratase [Pyricularia oryzae 70-15]	40	6	7	6	172	20.2	6.3	1.66	110.4	126.5	128.8	75.7	71.5	87.2
XP_003714720.1	MGG_01723	cytochrome b2 [Pyricularia oryzae 70-15]	13	4	4	3	494	54.4	6.67	5.56
XP_003710296.1	MGG_05436	translation machinery-associated protein 20 [Pyricularia oryzae 70-15]	20	4	7	4	201	22	7.5	2.02	93	98	87.3	117.3	94.5	110
XP_003712048.1	MGG_06167	phytase [Pyricularia oryzae 70-15]	15	6	6	6	521	57.6	5.3	6.36	103.8	102.7	87.2	90.8	117.3	98.2
XP_003720630.1	MGG_03051	aspartate-semialdehyde dehydrogenase [Pyricularia oryzae 70-15]	17	5	9	5	363	38.6	6.64	8.02	97.9	95.9	93.3	103.6	99.5	109.7
XP_003716153.1	MGG_03727	50S ribosomal protein L31e [Pyricularia oryzae 70-15]	40	8	9	8	124	14.1	10.32	8.25	90.1	83.6	78.5	122.9	107.7	117.2
XP_003718140.1	MGG_00839	vacuolar protein sorting-associated protein 74 [Pyricularia oryzae 70-15]	13	3	6	3	366	39.9	7.85	2.38
XP_003716633.1	MGG_03324	uncharacterized protein MGG_03324 [Pyricularia oryzae 70-15]	14	4	4	4	373	42	5.72	4.83	88.6	115.8	96.2	100.9	89.1	109.5
XP_003716605.1	MGG_03347	uncharacterized protein MGG_03347 [Pyricularia oryzae 70-15]	15	4	8	4	274	30.1	5.57	6.36	160.4	148.4	156.4	41.8	46.2	46.8
XP_003718907.1	MGG_17504	iron sulfur assembly protein 1 [Pyricularia oryzae 70-15]	23	5	5	5	282	31.1	8.95	4.52	108.6	99.1	118.3	83.3	98.4	92.3
XP_003712341.1	MGG_04861	glycine cleavage system H protein [Pyricularia oryzae 70-15]	20	3	7	3	178	18.8	5.15	12.36	81.7	88	82.3	87.3	147.2	113.4
XP_003713462.1	MGG_04352	uncharacterized protein MGG_04352 [Pyricularia oryzae 70-15]	13	4	5	4	363	39.7	6.61	6.9	90.5	90.6	86.7	106.8	127.2	98.3
XP_003720694.1	MGG_02998	uncharacterized protein MGG_02998 [Pyricularia oryzae 70-15]	8	5	6	5	614	67.6	6.49	2.27	101.3	75.1	81	100.6	122.3	119.7
XP_003717831.1	MGG_01103	uncharacterized protein MGG_01103 [Pyricularia oryzae 70-15]	8	4	4	4	535	56.3	7.97	7.15	97.4	106.1	99.3	94.5	109	93.8
XP_003713419.1	MGG_10844	uncharacterized protein MGG_10844 [Pyricularia oryzae 70-15]	35	5	7	5	172	19.5	8.18	7.34	103.1	96.8	96.3	107.6	101.4	94.9
XP_003714740.1	MGG_01743	carbamoyl-phosphate synthase subunit arginine-specific small [Pyricularia oryzae 70-15]	18	7	10	7	471	51.5	7.59	8.34	109.1	97.7	97.5	101.1	97.9	96.6
XP_003720904.1	MGG_02834	glucosamine 6-phosphate acetyltransferase [Pyricularia oryzae 70-15]	34	5	8	5	184	20.2	5.27	2.05	94.6	95.5	100.6	95.4	111.8	102.1
XP_003710223.1	MGG_05376	AGC/NDR protein kinase [Pyricularia oryzae 70-15]	12	7	7	7	652	73.8	8.63	1.96	106.5	96.3	102.3	91.8	99.2	103.8
XP_003711602.1	MGG_07666	endoplasmic reticulum mannosyl-oligosaccharide 1,2-alpha-mannosidase [Pyricularia oryzae 70-15]	8	5	5	5	652	73.2	6.73	6.99	110	104.7	109	93.4	87.8	95.1
XP_003711061.1	MGG_08631	methionine adenosyltransferase 2 subunit beta [Pyricularia oryzae 70-15]	14	4	7	4	315	34.5	5.76	6.66	102.2	104.3	94.7	109.3	100.4	89.1
XP_003719608.1	MGG_04210	arginine biosynthesis ArgJ [Pyricularia oryzae 70-15]	18	7	7	7	464	48.9	7.05	1.66	85.1	75.6	73.3	120.4	136.5	109.1
XP_003712477.1	MGG_04978	E3 ubiquitin ligase complex SCF subunit scon-3 [Pyricularia oryzae 70-15]	31	3	6	3	168	19.4	4.65	4.08	102.9	91.1	102.1	93.5	93.2	117.2
XP_003717073.1	MGG_06487	thymine dioxygenase [Pyricularia oryzae 70-15]	25	6	6	6	336	37.2	5.14	4.11	113.5	91.1	97.2	114.3	86.2	97.6
XP_003720604.1	MGG_12521	uncharacterized protein MGG_12521 [Pyricularia oryzae 70-15]	12	2	3	2	185	17.4	7.55	6.48	142.6	134.6	141.6	67.5	54.1	59.7
XP_003712013.1	MGG_06139	squalene monooxygenase [Pyricularia oryzae 70-15]	8	3	5	3	534	58.6	7.47	2.6	72.5	89.9	67	128.9	84.3	157.5
XP_003715898.1	MGG_10680	40S ribosomal protein S24 [Pyricularia oryzae 70-15]	36	5	5	5	135	15.4	10.96	7.47	81.1	75.6	72.1	138.5	110.9	121.9
XP_003714157.1	MGG_14772	uncharacterized protein MGG_14772 [Pyricularia oryzae 70-15]	24	2	5	2	127	13.9	4.83	7.49	66.3	74.5	69.2	115.1	157.8	116.9
XP_003715818.1	MGG_08267	uncharacterized protein MGG_08267 [Pyricularia oryzae 70-15]	8	4	7	4	540	58.1	5.63	8.73	66.4	71.5	74.5	127.8	129.5	130.4
XP_003711324.1	MGG_07434	transmembrane 9 superfamily protein member 2 [Pyricularia oryzae 70-15]	6	4	7	4	657	73.3	6.61	6.66	109.8	101.6	94.1	107.3	92.3	94.8
XP_003711850.1	MGG_06004	prohibitin-1 [Pyricularia oryzae 70-15]	20	5	5	5	275	30.2	9.28	3.24	85.2	89.5	79	110	114	122.2
XP_003717800.1	MGG_01128	pentafunctional AROM polypeptide [Pyricularia oryzae 70-15]	5	6	8	6	1590	171.2	6.79	3.78	88.4	84.4	83.9	110.4	114.9	118
XP_003714202.1	MGG_01284	thioredoxin reductase [Pyricularia oryzae 70-15]	14	5	7	5	328	35.2	5.57	2.16	106.1	100.8	102.3	106.7	93.8	90.4
XP_003708725.1	MGG_13669	peptide transporter PTR2 [Pyricularia oryzae 70-15]	6	4	5	4	624	68.7	7.83	6.15	117.4	116.1	110.6	114.8	72.9	68.3
XP_003719906.1	MGG_03958	RuvB-like helicase 1 [Pyricularia oryzae 70-15]	20	6	8	6	459	49.9	6.4	4.26	108.6	104	105.3	101.3	87.4	93.3
XP_003720862.1	MGG_02872	40S ribosomal protein S27 [Pyricularia oryzae 70-15]	39	3	6	3	82	8.8	9.22	8.12	91.8	96.4	95.2	122.5	114.8	79.2
XP_003711008.1	MGG_15294	proline iminopeptidase [Pyricularia oryzae 70-15]	13	5	5	5	467	52.2	5.88	5.71	88.8	94.2	83.6	107.3	115.5	110.5
XP_003717343.1	MGG_06250	uncharacterized protein MGG_06250 [Pyricularia oryzae 70-15]	15	6	7	6	377	42.6	7.75	6.77	89	90.9	91.9	93.7	126	108.5
XP_003718364.1	MGG_00652	salicylaldehyde dehydrogenase [Pyricularia oryzae 70-15]	16	5	5	5	479	51.1	6.18	4.46	99.6	103.2	98.6	98.4	85.2	114.9
XP_003712032.1	MGG_06153	molybdopterin binding domain-containing protein [Pyricularia oryzae 70-15]	19	5	6	5	328	36.7	7.46	6.4	100.2	101.7	106.8	94.1	92.8	104.5
XP_003711605.1	MGG_13448	uncharacterized protein MGG_13448 [Pyricularia oryzae 70-15]	28	3	8	3	201	22.2	6.73	2.88
XP_003715887.1	MGG_17001	actin-like protein 2 [Pyricularia oryzae 70-15]	15	5	6	5	398	44.7	6.29	4.41	83.8	89.5	84.1	97.6	144.7	100.4
XP_003718043.1	MGG_00917	carrier protein YMC1 [Pyricularia oryzae 70-15]	18	4	4	4	315	33.6	9.35	5.71	101.8	92.9	98.7	83.1	111	112.4
XP_003709700.1	MGG_06955	uncharacterized protein MGG_06955 [Pyricularia oryzae 70-15]	16	5	6	5	545	56.3	6.92	0	110.8	95.5	94.2	84.8	100.3	114.4
XP_003719938.1	MGG_03926	cell division protease ftsH [Pyricularia oryzae 70-15]	8	6	6	6	748	81.4	9.26	5.31	94.3	101.8	93.9	89.5	112.7	107.7
XP_003714701.1	MGG_01706	uncharacterized protein MGG_01706 [Pyricularia oryzae 70-15]	50	4	4	4	76	8	9.32	5.19	84.7	92.6	83.5	121.5	118.4	99.2
XP_003718375.1	MGG_14666	protein transporter SEC13 [Pyricularia oryzae 70-15]	24	6	8	6	289	31.9	6.21	5.51	95.1	87.3	92.3	121	98.5	105.8
XP_003709659.1	MGG_16213	uncharacterized protein MGG_16213 [Pyricularia oryzae 70-15]	6	6	6	6	1590	180	6.96	3.79
XP_003721033.1	MGG_02726	glutamyl-tRNA(Gln) amidotransferase subunit A [Pyricularia oryzae 70-15]	15	6	8	6	606	63.6	6	2.24	105.8	104.6	101.6	102.4	85.9	99.8
XP_003713686.1	MGG_04703	uncharacterized protein MGG_04703 [Pyricularia oryzae 70-15]	7	5	7	5	1233	128.8	5.49	2.16	81.2	88.4	96	133.6	91.7	109.2
XP_003713376.1	MGG_10474	uncharacterized protein MGG_10474 [Pyricularia oryzae 70-15]	29	5	5	5	303	32	6.79	1.7	103.8	96.4	101.5	82.8	115	100.5
XP_003715263.1	MGG_07077	golgi apyrase [Pyricularia oryzae 70-15]	10	6	8	6	702	77.6	8.09	2.57	116.1	109.3	111.5	88.9	86.2	88.1
XP_003713292.1	MGG_15495	uncharacterized protein MGG_15495 [Pyricularia oryzae 70-15]	33	4	5	4	156	16.9	5.66	2.55	91.4	85.9	96.5	103.5	129.1	93.4
XP_003712132.1	MGG_05817	nonsense-mediated mRNA decay protein 3 [Pyricularia oryzae 70-15]	12	6	6	6	525	59.3	6.18	1.92	100.4	112.3	94.8	93.6	77.2	121.8
XP_003718952.1	MGG_00174	uncharacterized protein MGG_00174 [Pyricularia oryzae 70-15]	9	7	7	7	763	81.6	5.74	1.79	100.2	101.9	101.2	101.6	103.1	92
XP_003721335.1	MGG_09006	uncharacterized protein MGG_09006 [Pyricularia oryzae 70-15]	28	4	6	4	189	20.9	8.9	6.83	89.2	104.2	90.3	96.5	114.5	105.2
XP_003710584.1	MGG_05685	uncharacterized protein MGG_05685 [Pyricularia oryzae 70-15]	12	5	6	5	450	49.8	6.77	6.9	106.9	84	83.6	107.1	122	96.3
XP_003719325.1	MGG_01944	uncharacterized protein MGG_01944 [Pyricularia oryzae 70-15]	15	2	4	2	230	25.4	4.92	4.96	83.8	93.6	102	95.6	115.1	109.9
XP_003713580.1	MGG_04529	proteasome component PUP1 [Pyricularia oryzae 70-15]	19	4	4	4	271	29.1	7.2	3.28	101.4	99.2	99.8	104	98	97.6
XP_003710103.1	MGG_11701	uncharacterized protein MGG_11701 [Pyricularia oryzae 70-15]	18	5	5	5	454	50.1	6.06	2.02	102	98.7	98.3	106.4	106.1	88.6
XP_003710139.1	MGG_15146	uncharacterized protein MGG_15146 [Pyricularia oryzae 70-15]	12	5	6	5	361	41.6	6.81	4.03	106.4	100.2	94.6	94.7	107.6	96.5
XP_003710082.1	MGG_10653	eukaryotic translation initiation factor 3 subunit F [Pyricularia oryzae 70-15]	13	4	5	4	370	40.4	5.08	2.64	101.8	91.2	104	94.5	112.4	96.1
XP_003709755.1	MGG_06999	uncharacterized protein MGG_06999 [Pyricularia oryzae 70-15]	11	5	5	5	514	56.4	7.69	5.05	89.9	84.6	86.7	93.6	111.9	133.3
XP_003719748.1	MGG_04090	SNARE protein [Pyricularia oryzae 70-15]	10	4	5	4	499	54.4	5.94	2.31
XP_003708897.1	MGG_02125	branched-chain-amino-acid aminotransferase 1 [Pyricularia oryzae 70-15]	9	4	6	4	386	41.9	6.24	6.11	104.7	101.8	100.8	89.5	109	94.4
XP_003711067.1	MGG_08637	mitochondrial import receptor subunit tom-40 [Pyricularia oryzae 70-15]	24	6	7	6	355	38.3	6.25	2.29	97.4	97.8	81.6	116.7	95.6	111.1
XP_003712747.1	MGG_05202	uncharacterized protein MGG_05202 [Pyricularia oryzae 70-15]	10	4	7	4	406	45.2	6.33	6.48	106.8	108.9	108.9	92.2	97.6	85.6
XP_003714663.1	MGG_01675	uncharacterized protein MGG_01675 [Pyricularia oryzae 70-15]	23	4	6	4	210	23.2	8.98	2.55	91.3	68.7	88.2	97.8	133.6	120.4
XP_003720229.1	MGG_09383	NIMA-interacting protein TinC [Pyricularia oryzae 70-15]	7	5	5	5	916	100.6	6.3	0	128.1	119.2	113.7	79.2	79.9	79.9
XP_003710232.1	MGG_13032	formyl-coenzyme A transferase [Pyricularia oryzae 70-15]	15	5	5	5	448	48.6	8.09	2.14	88.2	87.9	84.8	111.9	124.7	102.6
XP_003714564.1	MGG_01586	arsenite resistance protein Ars2 [Pyricularia oryzae 70-15]	5	5	6	5	892	100.7	6.07	6.39	86.6	89	86	107.4	125.7	105.2
XP_003710016.1	MGG_09918	uncharacterized protein MGG_09918 [Pyricularia oryzae 70-15]	12	4	5	4	357	37.5	7.85	6.52	114.1	115.8	111.6	80.6	88.1	89.8
XP_003717055.1	MGG_06504	26S proteasome regulatory subunit RPN7 [Pyricularia oryzae 70-15]	9	5	6	5	496	54.3	5.86	4.02	101.2	100.3	99.7	101.5	96.9	100.5
XP_003718112.1	MGG_00860	AhpC/TSA family protein [Pyricularia oryzae 70-15]	18	2	5	2	184	19.7	8.46	0
XP_003719078.1	MGG_00063	glycogen debranching enzymye [Pyricularia oryzae 70-15]	5	6	6	6	1588	177.8	5.96	4.14	84.8	84.8	88.1	110.3	118.4	113.6
XP_003709392.1	MGG_06685	cytochrome c [Pyricularia oryzae 70-15]	29	3	6	3	108	11.9	9.16	6.76	105	104.9	98.3	98.7	94.5	98.6
XP_003713412.1	MGG_11419	mitochondrial inner membrane translocase subunit TIM44 [Pyricularia oryzae 70-15]	11	5	5	5	537	59.9	7.99	4.84	92.6	92	96.8	109.8	108.4	100.4
XP_003716790.1	MGG_03196	RCM-1 [Pyricularia oryzae 70-15]	6	4	4	4	923	103.6	6.83	5.49	79.9	80	95.6	91.2	127.8	125.6
XP_003715163.1	MGG_08187	thiol-specific monooxygenase [Pyricularia oryzae 70-15]	16	7	7	7	469	52.1	6.48	1.77	93.8	85	92.3	104	117.6	107.3
XP_003720345.1	MGG_10699	uncharacterized protein MGG_10699 [Pyricularia oryzae 70-15]	13	3	5	3	326	35.8	5.24	3.67	75.2	114.7	88.5	95.1	134.6	91.9
XP_003709384.1	MGG_06678	ribose-phosphate pyrophosphokinase 5 [Pyricularia oryzae 70-15]	12	4	4	4	444	47.8	8.35	4.56	96.1	97.7	93.6	108.6	98.4	105.7
XP_003714430.1	MGG_01472	arf GTPase-activating protein [Pyricularia oryzae 70-15]	14	6	6	6	490	51.9	9.03	3.64	117.1	113.1	110.7	90.3	74.4	94.4
XP_003712670.1	MGG_05140	uncharacterized protein MGG_05140 [Pyricularia oryzae 70-15]	13	3	5	3	367	40.8	5.31	2.23
XP_003708867.1	MGG_02098	3-ketosteroid-delta-1-dehydrogenase [Pyricularia oryzae 70-15]	9	4	4	4	572	62.2	6.86	2.73	93.5	113.9	115.1	108.6	83.1	85.8
XP_003718762.1	MGG_17476	uncharacterized protein MGG_17476 [Pyricularia oryzae 70-15]	18	4	5	4	252	27.9	6.52	6.37	105.4	105.7	99.5	102.7	88.9	97.8
XP_003710112.1	MGG_10504	coatomer beta' subunit [Pyricularia oryzae 70-15]	7	5	6	5	855	95.4	4.81	4.16	110.1	116.5	105.2	94.8	87	86.5
XP_003712622.1	MGG_05098	galactose-1-phosphate uridylyltransferase [Pyricularia oryzae 70-15]	14	5	6	5	384	43.8	6.32	3.95	101.2	87.7	97	113.9	96.6	103.6
XP_003715260.1	MGG_07074	cystathionine beta-lyase [Pyricularia oryzae 70-15]	15	4	5	4	454	48.7	6.35	0
XP_003712620.1	MGG_05096	3-ketoacyl-CoA reductase [Pyricularia oryzae 70-15]	16	5	6	5	331	36.1	9.69	1.66	74.3	80.3	76.6	135.5	110.2	123.1
XP_003721495.1	MGG_14061	oxalate decarboxylase oxdD [Pyricularia oryzae 70-15]	9	4	4	4	500	54.1	5.21	7.43	110	103.3	113.5	99.8	75.7	97.6
XP_003712068.1	MGG_06184	uncharacterized protein MGG_06184 [Pyricularia oryzae 70-15]	24	5	6	5	316	34.5	6.24	1.88	107.4	102.5	103.1	92	95.6	99.4
XP_003714742.1	MGG_01745	zinc finger protein gcs1 [Pyricularia oryzae 70-15]	11	4	6	4	403	42.6	7.27	4.78	108.6	115.7	104.8	89.2	96.8	85
XP_003716221.1	MGG_03666	uncharacterized protein MGG_03666 [Pyricularia oryzae 70-15]	20	3	5	3	161	18	6.8	4.26	102.1	92.3	90.3	109.4	109.1	96.8
XP_003711185.1	MGG_13328	RING finger membrane protein [Pyricularia oryzae 70-15]	3	4	4	4	1817	198.9	5.63	5.5	114.9	118.1	97.3	99.7	77	93
XP_003717830.1	MGG_01104	acetolactate synthase small subunit [Pyricularia oryzae 70-15]	15	4	5	4	316	34.2	5.95	4.33	104.7	95.9	100	90.6	102.2	106.6
XP_003711786.1	MGG_13245	translation regulator GCD7 [Pyricularia oryzae 70-15]	10	4	4	4	448	47.7	6.35	4.32	97.4	94.5	104.8	99.4	106.2	97.7
XP_003710443.1	MGG_05568	uncharacterized protein MGG_05568 [Pyricularia oryzae 70-15]	18	3	4	3	238	25.9	11.24	4.83	80.5	83.4	74.2	105.3	139.1	117.5
XP_003713788.1	MGG_10150	pH-response transcription factor pacC/RIM101 [Pyricularia oryzae 70-15]	11	5	5	5	559	60.1	7.87	4.56
XP_003717447.1	MGG_10059	gelsolin repeat-containing protein [Pyricularia oryzae 70-15]	14	6	6	6	426	48.4	5.68	2.39	108.3	106.7	111.9	96.1	86.8	90.1
XP_003719687.1	MGG_04143	Ras-like protein Rab-6A [Pyricularia oryzae 70-15]	11	2	3	2	209	23.4	7.93	4.13
XP_003719292.1	MGG_08689	AGC/PKC protein kinase [Pyricularia oryzae 70-15]	6	6	6	6	1182	131.9	7.52	3.67	89	82.7	78.6	95.1	151.6	103
XP_003721358.1	MGG_10588	serine-threonine kinase receptor-associated protein [Pyricularia oryzae 70-15]	13	4	5	4	351	38.4	6.47	4.24	98.3	102.6	99.3	106	92.6	101.3
XP_003711040.1	MGG_08613	polymerase 2 ADP-ribosyltransferase 2 [Pyricularia oryzae 70-15]	8	4	4	4	733	80.9	7.24	0	94.7	94.6	116.4	109.3	94.3	90.7
XP_003720632.1	MGG_03048	uncharacterized protein MGG_03048 [Pyricularia oryzae 70-15]	7	5	6	5	750	82.1	7.03	1.96	104.5	96.3	98.4	87	112.5	101.3
XP_003713432.1	MGG_10832	uncharacterized protein MGG_10832 [Pyricularia oryzae 70-15]	14	3	4	3	232	24.8	8.95	2.27	104.8	102.8	103.2	103.3	88.5	97.4
XP_003717353.1	MGG_06241	vacuolar protein sorting-associated protein 21 [Pyricularia oryzae 70-15]	15	3	6	2	238	24.7	4.89	4.05	109	70.1	83.4	112.5	89.1	135.8
XP_003718668.1	MGG_00408	RCC1 domain-containing protein [Pyricularia oryzae 70-15]	6	5	6	5	669	70.6	7.71	6.18	98.2	107.6	107.2	82.5	103.9	100.5
XP_003711666.1	MGG_05844	mannan endo-1,4-beta-mannosidase 1 [Pyricularia oryzae 70-15]	9	3	7	3	401	44.5	5.64	4.34	124.3	115.4	107.1	85.3	83.9	84
XP_003716700.1	MGG_03266	uncharacterized protein MGG_03266 [Pyricularia oryzae 70-15]	5	2	4	2	389	42.3	8.63	5.35	91.2	93	80.9	109.4	111.7	113.8
XP_003714589.1	MGG_01605	FAD binding domain-containing protein [Pyricularia oryzae 70-15]	9	6	6	6	652	73.3	5.72	5.62	98.6	104.5	102	102.5	102	90.4
XP_003720909.1	MGG_02829	CK1/CK1/CK1-D protein kinase [Pyricularia oryzae 70-15]	13	4	6	4	356	40.9	9.39	1.63	102.7	98.8	98.6	77.8	120.3	101.6
XP_003711928.1	MGG_06071	50S ribosomal protein L11 [Pyricularia oryzae 70-15]	39	5	5	5	157	16.6	10.05	2.08	92.9	96.5	89.7	119	95.8	106.2
XP_003711954.1	MGG_06089	ribokinase [Pyricularia oryzae 70-15]	16	5	9	5	326	33.6	5.19	3.24	109.5	112.2	102.9	76.2	111.8	87.5
XP_003714684.1	MGG_01693	uncharacterized protein MGG_01693 [Pyricularia oryzae 70-15]	16	5	5	5	405	42.7	5.27	3.49	96.1	89.9	94	99.8	108.8	111.5
XP_003718605.1	MGG_00460	rhamnolipids biosynthesis 3-oxoacyl-[acyl-carrier-protein] reductase [Pyricularia oryzae 70-15]	12	3	5	3	308	32.1	8.31	4.89	94.9	101.4	99.2	97	107.4	100
XP_003716261.1	MGG_03630	cell division control protein 1 [Pyricularia oryzae 70-15]	11	7	8	7	685	77.8	9.29	6.46	111.5	114	109.2	84.4	83.7	97.1
XP_016846085.1	MGG_10087	uncharacterized protein MGG_10087 [Pyricularia oryzae 70-15]	10	4	5	4	448	48.3	9.36	2.25	103.4	110.1	99.4	82.3	88.8	116
XP_003709002.1	MGG_02234	uncharacterized protein MGG_02234 [Pyricularia oryzae 70-15]	25	3	8	3	178	19.3	5.21	0	128.4	113.5	131.2	61.6	96	69.3
XP_003711017.1	MGG_04398	6-phosphogluconate dehydrogenase [Pyricularia oryzae 70-15]	10	3	4	3	333	34.7	7.81	3	109.7	105.6	94.2	97.3	89.3	103.9
XP_003709750.1	MGG_06995	37S ribosomal protein S5 [Pyricularia oryzae 70-15]	9	4	5	4	444	49.2	9.82	5.91	106.7	96.8	96.1	114.9	89.3	96.3
XP_003714092.1	MGG_01202	D-lactate dehydrogenase [Pyricularia oryzae 70-15]	8	5	5	5	601	65.1	7.58	4.37	98.8	107.1	97	108.2	98.7	90.2
XP_003711424.1	MGG_07511	uncharacterized protein MGG_07511 [Pyricularia oryzae 70-15]	18	6	7	6	324	36.8	8.81	6.46	94	93.7	88	108.3	108.5	107.4
XP_003714372.1	MGG_15696	mRNA decapping hydrolase [Pyricularia oryzae 70-15]	16	4	5	4	323	36.9	6.15	2.03	91.4	96.5	81.4	96.9	111.7	122.1
XP_003714306.1	MGG_01370	vacuolar protein sorting-associated protein 70 [Pyricularia oryzae 70-15]	8	6	6	6	727	78.9	5.06	2.35	88.6	88.9	91.5	76	137.9	117.1
XP_003716407.1	MGG_03512	26S proteasome non-ATPase regulatory subunit 8 [Pyricularia oryzae 70-15]	21	5	6	5	291	31.9	6.14	6.08	81.2	85.7	103.5	80.2	153.8	95.6
XP_003709036.1	MGG_02268	uncharacterized protein MGG_02268 [Pyricularia oryzae 70-15]	12	6	6	6	516	58.5	7.58	1.69	120.9	104.6	109.8	81.8	96.1	86.8
XP_003716978.1	MGG_06562	ubiquitin-conjugating enzyme [Pyricularia oryzae 70-15]	18	3	7	3	147	16.4	6.92	4.84	102.1	100.2	100.9	102.5	95.7	98.6
XP_003715217.1	MGG_07035	epsilon-COP [Pyricularia oryzae 70-15]	21	4	4	4	297	31.4	4.92	2.5	103	78.1	98.9	115.8	97.5	106.7
XP_003721370.1	MGG_10581	uncharacterized protein MGG_10581 [Pyricularia oryzae 70-15]	6	2	3	2	442	47.9	8.69	8.04	108.7	129.9	100.6	85.1	87.8	87.9
XP_003714383.1	MGG_01434	vacuolar protein sorting-associated protein 17 [Pyricularia oryzae 70-15]	11	6	6	6	610	66.6	6.32	2.17	103.3	120.7	98.5	78.9	107	91.7
XP_003710918.1	MGG_04562	tRNA (guanine-N(1)-)-methyltransferase [Pyricularia oryzae 70-15]	12	5	5	5	475	52.7	6.73	0	99.7	102.4	113.2	87.6	100.3	96.9
XP_003713156.1	MGG_07914	uncharacterized protein MGG_07914 [Pyricularia oryzae 70-15]	24	3	5	3	161	18.3	5.34	3.18	104.2	97	102.7	79.9	103.3	113
XP_003710932.1	MGG_04551	proteasome component PUP3 [Pyricularia oryzae 70-15]	21	3	4	3	206	22.5	5.4	1.6	119.6	99.8	101.1	123.7	65.4	90.4
XP_003710640.1	MGG_05730	GTP-binding protein RBG1 [Pyricularia oryzae 70-15]	19	5	6	5	367	40.2	8.51	6.16	93.4	92.9	91.2	91.5	119.7	111.3
XP_003720806.1	MGG_02914	2-deoxy-D-gluconate 3-dehydrogenase [Pyricularia oryzae 70-15]	16	4	4	4	260	27.4	7.12	4.58	94	99.9	88.6	99.2	111.9	106.5
XP_003717198.1	MGG_06376	pyrroline-5-carboxylate reductase [Pyricularia oryzae 70-15]	12	3	5	3	329	34	8.19	5.22
XP_003718056.1	MGG_00904	prefoldin subunit 3 [Pyricularia oryzae 70-15]	25	4	4	4	211	23.9	4.81	3.2	92.5	99.4	109.6	112.7	87.9	97.9
XP_003715330.1	MGG_07135	orotate phosphoribosyltransferase [Pyricularia oryzae 70-15]	14	4	4	4	233	25.3	6.95	5.2	89.4	105.3	98.2	104	105.7	97.4
XP_003714678.1	MGG_01688	uncharacterized protein MGG_01688 [Pyricularia oryzae 70-15]	13	5	5	5	449	48.2	6.25	3.84	116.8	125.1	114	64.4	95	84.8
XP_003711626.1	MGG_13455	uncharacterized protein MGG_13455 [Pyricularia oryzae 70-15]	10	4	7	4	468	51	5.59	4.13	84.5	95.9	92.9	97.6	112	117.2
XP_003714727.1	MGG_01729	uncharacterized protein MGG_01729 [Pyricularia oryzae 70-15]	14	4	5	4	303	31.7	7.03	4.29	110.3	110.1	108.5	96.2	87.8	87.1
XP_003717027.1	MGG_06524	fructose-2,6-bisphosphatase [Pyricularia oryzae 70-15]	16	6	6	6	443	50.7	6.1	1.93	85.3	97.9	81.9	112.4	115.3	107.2
XP_003718446.1	MGG_00593	uncharacterized protein MGG_00593 [Pyricularia oryzae 70-15]	8	5	5	5	724	78.6	5.12	4.28	107.9	105.5	103.8	104.6	92	86.2
XP_003709814.1	MGG_11771	ubiquitin carboxyl-terminal hydrolase 2 [Pyricularia oryzae 70-15]	20	5	6	5	328	36.4	5.08	1.71	99.6	100.3	85.7	104.4	105.2	104.7
XP_003715262.1	MGG_07076	oxidoreductase [Pyricularia oryzae 70-15]	26	5	6	5	310	33.3	9.13	3.82	86.5	88	113	115.3	107.1	90.1
XP_003710353.1	MGG_16375	aldehyde reductase [Pyricularia oryzae 70-15]	15	4	4	4	324	35.1	5.41	3.55	98	113.8	99.8	84.4	114	89.9
XP_003712243.1	MGG_09501	serine racemase [Pyricularia oryzae 70-15]	18	5	6	5	403	42.6	7.84	2.14	102.2	111.5	90.1	105.9	96.3	94
XP_003710882.1	MGG_04622	proteasome component C5 [Pyricularia oryzae 70-15]	16	4	4	4	265	29	6.55	0	102.8	110.5	114.8	86.8	87.2	97.9
XP_003710850.1	MGG_04682	uncharacterized protein MGG_04682 [Pyricularia oryzae 70-15]	11	3	4	3	407	44	8.27	5.47
XP_003717326.1	MGG_06266	eukaryotic peptide chain release factor subunit 1 [Pyricularia oryzae 70-15]	9	4	5	4	435	48.7	5.31	1.88	111	101.7	97.6	92.2	105.6	92
XP_003721359.1	MGG_14014	ubiquitin homeostasis protein lub1 [Pyricularia oryzae 70-15]	6	3	6	3	797	85.5	5.76	0	77.3	77.2	64.6	87.9	160.8	132.2
XP_003711685.1	MGG_13292	uncharacterized protein MGG_13292 [Pyricularia oryzae 70-15]	7	5	5	5	638	68	6.33	3.65	80.2	85.1	90.3	125.9	103.9	114.6
XP_003719249.1	MGG_08736	carboxypeptidase 2 [Pyricularia oryzae 70-15]	11	4	5	4	520	56.6	5.3	0
XP_003718667.1	MGG_00409	uncharacterized protein MGG_00409 [Pyricularia oryzae 70-15]	59	4	5	4	112	11.3	7.31	2.37	110	102	119.6	136.7	57.1	74.7
XP_003720277.1	MGG_09348	mitochondrial intermembrane space import and assembly protein 40 [Pyricularia oryzae 70-15]	16	3	4	3	309	32.8	4.68	4.12	88.6	85.4	88.5	119.4	98	120.2
XP_003718719.1	MGG_00362	3-ketodihydrosphingosine reductase tsc10 [Pyricularia oryzae 70-15]	14	3	4	3	370	39.7	7.75	2.4
XP_003718254.1	MGG_00746	uncharacterized protein MGG_00746 [Pyricularia oryzae 70-15]	4	3	4	3	973	108.4	7.44	2.92	77.7	83.5	80.1	105.3	136.1	117.2
XP_003710525.1	MGG_05637	protein phosphatase PP2A regulatory subunit B [Pyricularia oryzae 70-15]	6	3	5	3	481	54	6	6.08	92.4	111.3	103	106.5	84.5	102.2
XP_003716451.1	MGG_03473	isoflavone reductase [Pyricularia oryzae 70-15]	14	4	5	4	317	34.3	5.21	4.3	90.5	90.7	105.5	102.6	95.3	115.3
XP_003711353.1	MGG_07455	sorbitol utilization protein SOU2 [Pyricularia oryzae 70-15]	14	3	3	3	292	31.5	6.79	4.75	101.3	97.3	109.6	102.5	81.4	107.9
XP_003717956.1	MGG_11457	uncharacterized protein MGG_11457 [Pyricularia oryzae 70-15]	12	3	4	3	331	37	9.33	4.63	96.1	86.5	76.4	107.6	122.1	111.3
XP_003710726.1	MGG_10633	AP-1 complex subunit mu-1 [Pyricularia oryzae 70-15]	10	3	4	3	448	50.6	6.96	3.09	85.8	84.3	96.2	113.1	110.3	110.3
XP_003712769.1	MGG_16887	uncharacterized protein MGG_16887 [Pyricularia oryzae 70-15]	16	5	5	5	370	39.3	6.57	3.86	96.4	94	91.4	113	100.1	105.1
XP_003714274.1	MGG_01347	4-carboxymuconolactone decarboxylase [Pyricularia oryzae 70-15]	19	3	3	3	243	26.9	7.17	5.02	101.6	114.1	116.2	94.5	86.7	86.9
XP_003712746.1	MGG_05201	guanine nucleotide-binding protein subunit beta [Pyricularia oryzae 70-15]	19	4	5	4	346	38.3	7.61	6.9	84.5	95	83.1	94.5	136.8	106.1
XP_003712077.1	MGG_06192	cytochrome b-c1 complex subunit 7 [Pyricularia oryzae 70-15]	39	4	4	4	126	14.3	8.97	2.07	89.2	59.4	71.1	115.2	137.2	127.9
XP_003708928.1	MGG_02156	iron transport multicopper oxidase FET5 [Pyricularia oryzae 70-15]	9	4	5	4	599	65.5	6.11	5.05	100	96.7	98.3	114.6	89	101.4
XP_003720908.1	MGG_02831	uncharacterized protein MGG_02831 [Pyricularia oryzae 70-15]	8	4	6	4	628	68.3	6	2.8	97.8	92.9	82.3	94.5	133.5	98.9
XP_003712780.1	MGG_05228	uncharacterized protein MGG_05228 [Pyricularia oryzae 70-15]	18	3	5	3	257	25.5	8.27	3.8	106.5	118.6	118.4	80.8	86	89.7
XP_003711181.1	MGG_09079	uncharacterized protein MGG_09079 [Pyricularia oryzae 70-15]	15	3	4	3	234	23.4	5.76	2.92	131.5	131.3	128.5	68.1	68	72.7
XP_003714573.1	MGG_01594	uridylate kinase [Pyricularia oryzae 70-15]	15	4	6	4	329	36.4	9.67	0	100.1	100.2	83.8	114.5	103.9	97.5
XP_003714725.1	MGG_01728	methylenetetrahydrofolate reductase 1 [Pyricularia oryzae 70-15]	7	3	3	3	631	71.3	6.04	2.33
XP_003712833.1	MGG_05274	COP9 signalosome complex subunit 5 [Pyricularia oryzae 70-15]	13	4	5	4	344	38	5.85	0
XP_003709832.1	MGG_09212	nitroreductase [Pyricularia oryzae 70-15]	12	3	4	3	292	32.9	9.28	3.74	82.6	95.4	102.9	110.8	87.5	120.8
XP_003710560.1	MGG_05662	shwachman-Bodian-Diamond syndrome protein [Pyricularia oryzae 70-15]	11	3	3	3	320	34.7	8.94	5.06	88.6	109	104.9	78.8	127.7	91
XP_003709440.1	MGG_06729	uncharacterized protein MGG_06729 [Pyricularia oryzae 70-15]	7	3	4	3	456	48.4	5.27	2.95	86.7	90.6	81.6	96.7	135.9	108.4
XP_003716411.1	MGG_03508	Cel3e [Pyricularia oryzae 70-15]	8	4	5	4	765	82.8	5.43	1.94	88.1	103	96.4	117.4	99.8	95.3
XP_003719036.1	MGG_00103	ubiquitin-conjugating enzyme [Pyricularia oryzae 70-15]	22	3	5	3	169	18.4	7.28	1.94	92.7	106.9	81.8	94.2	127.4	96.9
XP_003710692.1	MGG_05766	uncharacterized protein MGG_05766 [Pyricularia oryzae 70-15]	16	3	4	3	287	31.2	7.28	1.81
XP_003717207.1	MGG_06367	vesicular integral-membrane protein VIP36 [Pyricularia oryzae 70-15]	12	4	5	4	322	36.1	8.32	2.61	101	102.6	101.5	100.2	87.2	107.5
XP_003715411.1	MGG_07201	mitochondrial DNA replication protein YHM2 [Pyricularia oryzae 70-15]	11	5	8	5	317	34.1	9.74	15.73	98.1	97.7	98.3	111	93.1	101.7
XP_003720849.1	MGG_17942	uncharacterized protein MGG_17942 [Pyricularia oryzae 70-15]	3	2	3	2	1142	125.5	6.42	5.31	95.3	107.5	109.8	81.9	104.5	100.9
XP_003712919.1	MGG_07716	DnaJ domain-containing protein [Pyricularia oryzae 70-15]	11	3	3	3	428	47.2	9.52	6.01	102.3	104.8	106.1	78.5	110.6	97.8
XP_003719569.1	MGG_04244	uncharacterized protein MGG_04244 [Pyricularia oryzae 70-15]	11	5	6	5	525	57.1	9.39	1.72	91.9	87.6	94.2	112.2	112.8	101.3
XP_003719596.1	MGG_04219	mitochondrial import inner membrane translocase subunit tim-50 [Pyricularia oryzae 70-15]	10	5	7	5	526	59.2	8.68	0	100.8	89.9	93.3	108.8	100.8	106.3
XP_003721196.1	MGG_12652	extracellular cell wall glucanase Crf1 [Pyricularia oryzae 70-15]	10	5	7	5	516	55.7	7.24	4.37	79.9	74.8	80.9	129.4	112.3	122.7
XP_003717497.1	MGG_17247	uncharacterized protein MGG_17247 [Pyricularia oryzae 70-15]	5	5	5	5	918	99.3	8.97	3.29	99.9	94.2	112.6	81.6	113.3	98.5
XP_003712668.1	MGG_05138	sporulation protein SPS19 [Pyricularia oryzae 70-15]	16	4	4	4	313	32.6	8.62	3.86	90.6	97.1	93.3	95.7	119.7	103.5
XP_003716197.1	MGG_03684	mitochondrial distribution and morphology protein 38 [Pyricularia oryzae 70-15]	14	5	5	5	552	60.9	7.87	0	101.6	95.1	100.6	103.3	94.5	104.9
XP_003713598.1	MGG_04569	NADPH dehydrogenase [Pyricularia oryzae 70-15]	17	6	7	6	442	48.5	5.78	0
XP_003720435.1	MGG_09806	uncharacterized protein MGG_09806 [Pyricularia oryzae 70-15]	9	5	5	5	546	62.2	6.49	1.95	84.8	89.9	87.2	98.8	131.6	107.6
XP_003714653.1	MGG_01667	uncharacterized protein MGG_01667 [Pyricularia oryzae 70-15]	26	2	3	2	92	10.7	9.58	1.62	110.3	100.5	106.3	99.4	84.3	99.2
XP_003720729.1	MGG_02971	actin-like protein 2/3 complex subunit 4 [Pyricularia oryzae 70-15]	27	3	5	3	169	19.6	7.05	2.06	129.2	102.9	91.4	67	127.6	81.9
XP_003721372.1	MGG_10579	uncharacterized protein MGG_10579 [Pyricularia oryzae 70-15]	5	4	4	4	1307	145.7	5.67	2.46	115.1	110	102	83.5	80.6	108.6
XP_003715699.1	MGG_08363	enoyl reductase [Pyricularia oryzae 70-15]	12	3	3	3	358	37.9	8.22	3.84	78	103.5	100.7	111	101.6	105.2
XP_003709610.1	MGG_06881	uncharacterized protein MGG_06881 [Pyricularia oryzae 70-15]	5	2	3	2	568	62.5	5.14	4.81	101.6	94.2	83.3	101.2	119.4	100.3
XP_003717119.1	MGG_06448	hydroxyethylthiazole kinase [Pyricularia oryzae 70-15]	10	4	5	4	534	55.4	6.18	4.5	88.7	81	83.2	93.5	144.6	108.8
XP_003721235.1	MGG_02568	ubiquitin-conjugating enzyme E2 35 [Pyricularia oryzae 70-15]	37	5	5	5	150	16.9	6.33	5.89	106.7	107.1	102.8	91.3	90.3	101.9
XP_003719677.1	MGG_17680	uncharacterized protein MGG_17680 [Pyricularia oryzae 70-15]	11	1	2	1	116	12.5	5.17	3.83	99.7	106.4	88.9	76.2	118.3	110.7
XP_003712053.1	MGG_06172	translocation protein SEC62 [Pyricularia oryzae 70-15]	18	5	6	5	382	43.1	7.91	0	108.8	107.7	115.7	94.5	86.1	87.2
XP_003713063.1	MGG_13875	uncharacterized protein MGG_13875 [Pyricularia oryzae 70-15]	11	3	5	3	346	38.2	6.3	0	113	99.9	94.6	72.4	116.4	103.6
XP_003713812.1	MGG_10183	enolase-phosphatase E1 [Pyricularia oryzae 70-15]	13	3	5	3	231	25.4	5.01	2.24	57.5	63.5	59.3	66.1	52.1	301.4
XP_003712616.1	MGG_16866	cytochrome b-c1 complex subunit Rieske [Pyricularia oryzae 70-15]	14	4	5	4	236	25.1	8.32	8.38	102.1	101.6	99.2	96.1	103.7	97.3
XP_003716947.1	MGG_06586	uncharacterized protein MGG_06586 [Pyricularia oryzae 70-15]	13	4	4	4	402	43	8.88	5.01	125.9	118.2	110.4	70.6	91.7	83.1
XP_003718252.1	MGG_00748	myosin-1 [Pyricularia oryzae 70-15]	3	3	3	3	1212	134.2	9.48	2.35
XP_003719205.1	MGG_08771	uncharacterized protein MGG_08771 [Pyricularia oryzae 70-15]	25	4	4	4	257	28.8	4.97	4.1	120.1	132.8	147.4	58.8	68.5	72.4
XP_003716245.1	MGG_03644	uncharacterized protein MGG_03644 [Pyricularia oryzae 70-15]	9	1	5	1	144	15.1	11.34	5.88	100.7	104	93.9	90.9	104.7	105.7
XP_003709181.1	MGG_02400	pirin [Pyricularia oryzae 70-15]	21	5	5	5	380	41.7	5.67	2.06	102.4	96	124.4	91.6	95	90.6
XP_003716185.1	MGG_03696	CMGC/CK2 protein kinase [Pyricularia oryzae 70-15]	11	3	4	3	341	39.8	7.06	2.25
XP_003712694.1	MGG_05159	dihydrodipicolinate synthase [Pyricularia oryzae 70-15]	13	5	5	5	322	34.1	6.27	5.33	94.2	93.2	95.6	87.4	137.8	91.7
XP_003713247.1	MGG_10847	uncharacterized protein MGG_10847 [Pyricularia oryzae 70-15]	7	4	4	4	670	70.2	6.16	2.03	94.4	91.6	92.8	96.1	109.3	115.9
XP_003709270.1	MGG_02476	uncharacterized protein MGG_02476 [Pyricularia oryzae 70-15]	3	5	5	5	2189	244.4	5.74	0	95.1	93.3	98.9	98	116.2	98.5
XP_003717880.1	MGG_01059	26S proteasome regulatory subunit rpn-8 [Pyricularia oryzae 70-15]	20	5	5	5	357	39.3	5.74	2.12
XP_003719672.1	MGG_17677	uncharacterized protein MGG_17677 [Pyricularia oryzae 70-15]	10	4	5	4	617	68.1	6.02	1.68
XP_003717146.1	MGG_12839	actin cytoskeleton-regulatory complex protein PAN1 [Pyricularia oryzae 70-15]	4	6	6	6	1462	157.3	6.98	0	103.3	111.9	99.8	91.1	91.4	102.5
XP_003719350.1	MGG_01909	uncharacterized protein MGG_01909 [Pyricularia oryzae 70-15]	31	4	5	4	157	17.5	5.68	2.84
XP_003720592.1	MGG_03080	ribosome biogenesis protein Sqt1 [Pyricularia oryzae 70-15]	7	2	4	2	511	52.8	4.58	2.41
XP_003712824.1	MGG_05266	eukaryotic translation initiation factor 3 [Pyricularia oryzae 70-15]	14	5	7	5	471	54.4	5.4	0
XP_003719079.1	MGG_00062	uncharacterized protein MGG_00062 [Pyricularia oryzae 70-15]	15	3	5	3	227	23.6	8.78	7.75	123.6	134.3	132.5	79.1	63.9	66.6
XP_003718612.1	MGG_00455	class E vacuolar protein-sorting machinery protein HSE1 [Pyricularia oryzae 70-15]	8	5	6	5	718	76.8	5.88	0
XP_003720127.1	MGG_03761	uncharacterized protein MGG_03761 [Pyricularia oryzae 70-15]	4	5	6	5	1639	170.1	6.18	3.53	94.4	89.4	108.7	88.9	126.6	91.9
XP_003719697.1	MGG_04134	aminotransferase [Pyricularia oryzae 70-15]	11	4	4	4	510	56.2	6.7	1.89	130.7	107.3	115.3	73	83.5	90.1
XP_003718014.1	MGG_00937	ATP-binding cassette sub-family A member 8-A [Pyricularia oryzae 70-15]	3	6	7	6	1654	180.1	8.82	3.72	64.4	78.8	82.3	113	141.5	120
XP_003709995.1	MGG_09901	NAD dependent epimerase/dehydratase [Pyricularia oryzae 70-15]	15	5	5	5	376	42.3	5.57	2.07	92	93.7	92.8	104.3	107.4	109.8
XP_003713076.1	MGG_07842	uncharacterized protein MGG_07842 [Pyricularia oryzae 70-15]	12	5	6	5	572	61.1	4.94	1.82	106.2	108.7	104.6	100	90.4	90.2
XP_003721183.1	MGG_02612	3-oxoacyl-[acyl-carrier-protein] reductase [Pyricularia oryzae 70-15]	15	4	5	4	280	29.6	6.62	4.02	100.3	106.8	97.5	82.5	114.4	98.4
XP_003717427.1	MGG_10076	uncharacterized protein MGG_10076 [Pyricularia oryzae 70-15]	13	5	5	5	368	40.2	5.6	3.78	95.3	98.1	98.9	109.1	104.4	94.2
XP_003717224.1	MGG_06356	monothiol glutaredoxin-5 [Pyricularia oryzae 70-15]	23	4	6	4	259	27.8	4.7	4.37	94.8	97	106	79.9	101.7	120.6
XP_003720255.1	MGG_12005	uncharacterized protein MGG_12005 [Pyricularia oryzae 70-15]	4	4	4	4	1331	148.2	6.67	0
XP_003721102.1	MGG_15026	uncharacterized protein MGG_15026 [Pyricularia oryzae 70-15]	12	5	5	5	584	64.6	5.15	1.84	161.4	148.8	140.9	33.9	66.1	48.9
XP_003709214.1	MGG_02425	uncharacterized protein MGG_02425 [Pyricularia oryzae 70-15]	2	3	3	3	1768	196.3	5.3	3.76	90.9	105	80.5	117.2	96.3	110.2
XP_003710817.1	MGG_04718	uncharacterized protein MGG_04718 [Pyricularia oryzae 70-15]	15	3	4	3	244	26.8	5.07	2.24	104.9	116.5	110	80.8	96.5	91.3
XP_003713105.1	MGG_07868	glycosyl hydrolase family 10 [Pyricularia oryzae 70-15]	18	5	5	5	362	40.3	5.58	2.33	112.4	121.4	132.2	102	53.7	78.3
XP_003709191.1	MGG_02407	uncharacterized protein MGG_02407 [Pyricularia oryzae 70-15]	30	3	5	3	86	9	5.34	2.54	98.4	91.7	92.9	115.9	98.5	102.7
XP_003721144.1	MGG_15027	sulfate adenylyltransferase [Pyricularia oryzae 70-15]	6	3	4	3	573	64.1	7.06	1.79	138.3	142.3	136.1	70.9	44.8	67.6
XP_003712368.1	MGG_04885	ATP-dependent RNA helicase fal-1 [Pyricularia oryzae 70-15]	9	5	7	3	401	45.5	6.1	6.74	89.8	92.5	99.3	120	65.9	132.5
XP_003719075.1	MGG_00067	glycerol-3-phosphate dehydrogenase [Pyricularia oryzae 70-15]	9	3	4	3	493	53.2	7.84	2.04
XP_003712417.1	MGG_04926	metacaspase-1 [Pyricularia oryzae 70-15]	11	3	5	3	396	43.5	5.16	3.54	112.8	97.5	103.3	99.1	85.9	101.4
XP_003713009.1	MGG_07791	surface protein 1 [Pyricularia oryzae 70-15]	20	3	7	3	134	13.9	8.18	7.2	98.1	100.5	90.3	106.3	108.3	96.6
XP_003720650.1	MGG_03036	uncharacterized protein MGG_03036 [Pyricularia oryzae 70-15]	19	4	5	4	308	34.1	5.22	1.64
XP_003713637.1	MGG_04646	2-succinylbenzoate-CoA ligase [Pyricularia oryzae 70-15]	6	3	5	3	637	68.7	7.81	0	87.8	116.7	85.3	107.3	78.2	124.7
XP_003719957.1	MGG_03914	uncharacterized protein MGG_03914 [Pyricularia oryzae 70-15]	14	4	4	4	294	33.4	9.6	0	112.5	109	115.3	86.9	86.8	89.4
XP_003713754.1	MGG_04825	endopolyphosphatase [Pyricularia oryzae 70-15]	5	3	5	3	681	77.9	6.81	7.19	90.4	89.6	104.4	102.9	113.8	98.9
XP_003711355.1	MGG_07457	uncharacterized protein MGG_07457 [Pyricularia oryzae 70-15]	13	4	4	4	336	37.6	5.82	1.92	110.4	110.3	109.9	107.4	81.3	80.7
XP_003710181.1	MGG_05344	SnodProt1 [Pyricularia oryzae 70-15]	18	2	4	2	137	14.2	4.88	6.09	82.9	86.9	85.1	150.1	90.6	104.4
XP_003712714.1	MGG_05175	epoxide hydrolase 2 [Pyricularia oryzae 70-15]	13	3	3	3	366	40.5	5.57	0	122.7	103.2	117.9	132.3	60.1	64
XP_003719558.1	MGG_04253	uncharacterized protein MGG_04253 [Pyricularia oryzae 70-15]	15	5	5	5	445	50.1	6.15	0	123.2	105.9	127.2	90.3	76.2	77.1
XP_003720212.1	MGG_09398	uncharacterized protein MGG_09398 [Pyricularia oryzae 70-15]	5	2	2	2	548	57.9	5.08	3.1
XP_003717043.1	MGG_14853	riboflavin kinase [Pyricularia oryzae 70-15]	18	3	4	3	200	21.8	5.36	3.34	110	108.6	117.3	105.4	65.7	93.1
XP_003714294.1	MGG_01362	CMGC/CDK/CDC2 protein kinase [Pyricularia oryzae 70-15]	14	4	4	4	320	36.3	6.87	1.88	109.5	96.8	94.1	100.2	94.2	105.2
XP_003716817.1	MGG_03173	RuvB-like helicase 2 [Pyricularia oryzae 70-15]	8	4	4	4	470	51.2	5.99	2.72	105	114.8	86.3	109.5	82.6	101.9
XP_003710100.1	MGG_10665	uncharacterized protein MGG_10665 [Pyricularia oryzae 70-15]	21	2	4	2	198	21	4.5	4.1
XP_003711971.1	MGG_13209	U2 small nuclear ribonucleoprotein A [Pyricularia oryzae 70-15]	17	3	3	3	248	27.8	8.12	2.73	94	76.7	79.1	102.8	141.8	105.6
XP_003719234.1	MGG_08750	uncharacterized protein MGG_08750 [Pyricularia oryzae 70-15]	16	5	5	5	326	35.6	5.27	1.91	93.4	97.6	96	116	102.6	94.4
XP_003718005.1	MGG_00946	Poly(A)+ RNA export protein [Pyricularia oryzae 70-15]	8	3	4	3	358	39.5	7.99	2.69	98.3	99	94.8	119.5	89.6	98.7
XP_003709373.1	MGG_06668	uncharacterized protein MGG_06668 [Pyricularia oryzae 70-15]	14	4	4	4	258	26.1	10.05	4.47	95.7	85.6	87	108	104.8	118.9
XP_003709170.1	MGG_02392	40S ribosomal protein S30 [Pyricularia oryzae 70-15]	30	2	5	2	63	7.1	11.66	2.25	76.6	69.4	69.7	136.6	119	128.7
XP_003716576.1	MGG_17103	uncharacterized protein MGG_17103 [Pyricularia oryzae 70-15]	8	2	6	2	304	35.2	6.86	4.63
XP_003713551.1	MGG_04455	60S ribosomal protein L35 [Pyricularia oryzae 70-15]	27	5	7	5	125	14.8	10.84	10.92	70	76.3	69.1	145.7	111.8	127
XP_003714173.1	MGG_01261	trehalase [Pyricularia oryzae 70-15]	6	4	4	4	698	78.5	5.08	2.26	102.3	103	100.5	107.4	92.6	94.2
XP_003717860.1	MGG_01078	ribosome biogenesis protein BRX1 [Pyricularia oryzae 70-15]	19	5	5	5	313	35.2	9.63	0	126	94.2	106.5	104.5	86.7	82.1
XP_003709792.1	MGG_09181	hydroxymethylglutaryl-CoA lyase [Pyricularia oryzae 70-15]	14	5	6	5	372	39.4	6.62	3.82	98	92.6	102.7	114.1	87.4	105.2
XP_003711681.1	MGG_05857	histone deacetylase RPD3 [Pyricularia oryzae 70-15]	10	5	5	4	659	73.3	4.7	4.27	100.6	100.1	96.5	100.1	93.7	109
XP_003718520.1	MGG_00534	ribulose-phosphate 3-epimerase [Pyricularia oryzae 70-15]	18	3	4	3	251	26.8	5.35	0	100.5	113.9	98.7	92.9	99.7	94.4
XP_003712124.1	MGG_05809	alpha-N-arabinofuranosidase A [Pyricularia oryzae 70-15]	11	6	6	6	646	71.6	5.33	0	118.3	107.3	106.1	80	92.9	95.3
XP_003716275.1	MGG_13497	nicotinate phosphoribosyltransferase [Pyricularia oryzae 70-15]	8	4	5	4	458	51.5	6.73	1.86	91	85.1	92.3	115.3	121.7	94.6
XP_003715213.1	MGG_07031	proteasome subunit beta type-2 [Pyricularia oryzae 70-15]	14	4	5	4	203	22.5	8.35	1.98	105.9	109.1	102.4	88.6	98.1	95.9
XP_003710352.1	MGG_16374	uncharacterized protein MGG_16374 [Pyricularia oryzae 70-15]	15	4	4	4	350	38.5	5.81	2.26	93.7	75.2	94.5	113.3	82.1	141.2
XP_003718255.1	MGG_00744	uncharacterized protein MGG_00744 [Pyricularia oryzae 70-15]	6	5	5	5	1049	117.9	5.25	4.72	112.5	109.8	102.6	77.7	105.2	92.3
XP_003714755.1	MGG_01757	kinesin heavy chain [Pyricularia oryzae 70-15]	8	6	6	6	934	103.3	5.82	0	83.6	88.2	90.3	104.8	130.3	102.8
XP_003718948.1	MGG_14715	uncharacterized protein MGG_14715 [Pyricularia oryzae 70-15]	7	1	6	1	194	21.1	4.61	2.58	125.9	124.2	122.4	78.8	66.5	82.2
XP_003713821.1	MGG_11335	uncharacterized protein MGG_11335 [Pyricularia oryzae 70-15]	6	4	5	4	609	65.3	7.44	0	115.6	101	109.1	85.8	97	91.4
XP_003717584.1	MGG_09765	uncharacterized protein MGG_09765 [Pyricularia oryzae 70-15]	8	1	2	1	217	22.2	9	2.94	71.5	73.2	77.5	139.5	116.8	121.5
XP_003721349.1	MGG_10596	CMGC/SRPK protein kinase [Pyricularia oryzae 70-15]	8	4	4	4	585	64.2	8.25	0	107.4	86.9	81.8	91.9	126.1	105.9
XP_003712784.1	MGG_05231	3-oxoadipate enol-lactonase [Pyricularia oryzae 70-15]	19	3	4	3	304	33.1	7.46	2.18
XP_003713186.1	MGG_07937	2-dehydropantoate 2-reductase [Pyricularia oryzae 70-15]	17	4	4	4	324	35.5	6.8	0	107	130.3	75.1	66.9	130.8	90
XP_003714857.1	MGG_01837	GPI ethanolamine phosphate transferase 1 [Pyricularia oryzae 70-15]	5	3	4	3	1003	110	7.02	0	87	105.5	84.6	100.6	112.6	109.8
XP_003716887.1	MGG_03116	spliceosome component [Pyricularia oryzae 70-15]	10	3	3	3	494	51.7	5.31	2.17	98.3	103.1	110.5	112.9	75.9	99.2
XP_003720452.1	MGG_15429	uncharacterized protein MGG_15429 [Pyricularia oryzae 70-15]	7	4	4	4	614	68.7	5.87	4.18
XP_003720363.1	MGG_17830	uncharacterized protein MGG_17830 [Pyricularia oryzae 70-15]	13	3	5	3	267	29.1	5.4	0
XP_003721134.1	MGG_02651	uncharacterized protein MGG_02651 [Pyricularia oryzae 70-15]	12	2	4	2	159	17.6	9.28	7.26	107.4	110.6	107.4	90.1	94.1	90.4
XP_003716828.1	MGG_03163	uncharacterized protein MGG_03163 [Pyricularia oryzae 70-15]	17	3	5	3	224	23.6	6.27	2.36
XP_003712192.1	MGG_16792	uncharacterized protein MGG_16792 [Pyricularia oryzae 70-15]	11	1	2	1	122	13.5	11.27	5.22	102.9	104.1	99.2	90.6	107.6	95.6
XP_003712256.1	MGG_12994	uncharacterized protein MGG_12994 [Pyricularia oryzae 70-15]	12	4	4	4	264	28.4	6.13	0	88.8	90.9	96.7	101.4	114.9	107.3
XP_003708706.1	MGG_14472	S-methyl-5-thioribose-1-phosphate isomerase [Pyricularia oryzae 70-15]	9	2	2	2	393	42.3	6.1	2.51	103.9	98.8	133	62.3	102.2	99.8
XP_003716914.1	MGG_06614	uncharacterized protein MGG_06614 [Pyricularia oryzae 70-15]	9	4	4	4	686	73.8	5.24	0
XP_003719625.1	MGG_04197	uncharacterized protein MGG_04197 [Pyricularia oryzae 70-15]	10	2	4	2	324	34.9	6.8	2.25
XP_003715107.1	MGG_08144	Ras-like protein Rab7 [Pyricularia oryzae 70-15]	20	4	5	4	205	22.9	5.02	0	98.3	100.4	104.9	91.4	101.2	103.8
XP_003709681.1	MGG_06941	serine/threonine-protein phosphatase 5 [Pyricularia oryzae 70-15]	5	3	4	3	478	54.3	6.09	3.52	94	94.4	93.4	90.8	124.8	102.6
XP_003710307.1	MGG_05446	uncharacterized protein MGG_05446 [Pyricularia oryzae 70-15]	7	4	5	4	394	43.4	9.64	1.69	80.3	93.9	100.1	97.6	121.8	106.4
XP_003717823.1	MGG_01111	cytochrome c oxidase subunit 6B [Pyricularia oryzae 70-15]	28	3	6	3	85	10.2	7.8	5.59	98.1	97.7	97.4	101.7	105.9	99.3
XP_003712899.1	MGG_11039	N-acetyltransferase 10 [Pyricularia oryzae 70-15]	4	4	4	4	1073	119.6	7.18	2.49	89.7	92.7	97.6	99.3	115	105.7
XP_003709609.1	MGG_06880	phytanoyl-CoA dioxygenase [Pyricularia oryzae 70-15]	12	3	4	3	323	34.9	5.17	1.73	104.4	95	103.3	92.1	117.3	88
XP_003710018.1	MGG_09919	amino transferase [Pyricularia oryzae 70-15]	13	5	5	5	587	65	6.15	0
XP_003716968.1	MGG_06569	transporter sec24 [Pyricularia oryzae 70-15]	4	3	3	3	1034	112.7	6.32	0	100.2	91.7	78.2	81.3	142.9	105.6
XP_003709553.1	MGG_06837	40S ribosomal protein S21 [Pyricularia oryzae 70-15]	31	2	3	2	87	9.6	7.3	4.75	101.5	94.8	82.7	101.4	115.2	104.3
XP_016846086.1	MGG_10088	uncharacterized protein MGG_10088 [Pyricularia oryzae 70-15]	19	3	3	3	208	21.4	6	2.07	98.7	110.1	97.1	88.6	130.7	74.8
XP_003718101.1	MGG_00871	phosphatidylinositol transfer protein CSR1 [Pyricularia oryzae 70-15]	5	3	3	3	613	68.8	7.83	2.4	102.8	122.3	113.4	105.2	65.7	90.7
XP_003710911.1	MGG_13803	uncharacterized protein MGG_13803 [Pyricularia oryzae 70-15]	5	4	4	4	724	80.4	8.75	2.73	97.5	107.7	112.3	94.6	100.8	87.2
XP_003714524.1	MGG_01550	calcium-binding protein NCS-1 [Pyricularia oryzae 70-15]	6	1	3	1	190	22	4.94	2.78	105.3	107.9	110.4	81.7	90.8	103.9
XP_003718131.1	MGG_00848	uncharacterized protein MGG_00848 [Pyricularia oryzae 70-15]	25	2	3	2	133	14.7	9.44	4.49
XP_003713417.1	MGG_10370	40S ribosomal protein S15 [Pyricularia oryzae 70-15]	31	3	3	3	153	17.6	10.07	1.69
XP_003712189.1	MGG_09552	SNARE docking complex subunit [Pyricularia oryzae 70-15]	7	3	3	3	715	78.4	5.73	2.26	108.2	87.2	89.1	93.5	121	101.1
XP_003712358.1	MGG_04877	transcription initiation factor TFIID subunit 6 [Pyricularia oryzae 70-15]	8	4	5	4	512	54.9	5.48	0	89.7	102.5	105.5	97.2	102.2	102.9
XP_003712297.1	MGG_09457	thymidylate kinase [Pyricularia oryzae 70-15]	15	4	5	4	240	26.9	5.58	4.05	82	85.1	83.5	110.6	122.8	116
XP_003710998.1	MGG_04463	NAK protein kinase [Pyricularia oryzae 70-15]	16	4	4	4	442	47.3	5.35	0	107.2	84.1	102.3	77.5	114.5	114.4
XP_003714957.1	MGG_08006	uncharacterized protein MGG_08006 [Pyricularia oryzae 70-15]	9	2	3	2	280	31.1	10.08	2.44	95.7	108.9	72.5	99	115.4	108.6
XP_003713787.1	MGG_10149	4-nitrophenylphosphatase [Pyricularia oryzae 70-15]	11	3	4	3	309	33.7	5.35	0	70.2	78.9	95.9	91.2	80.9	183
XP_003718963.1	MGG_00164	galactosyltransferase [Pyricularia oryzae 70-15]	6	3	3	3	541	61.5	9.39	5.29	106.9	114.5	111.5	82.1	95.1	89.9
XP_003709768.1	MGG_07010	translation machinery-associated protein 46 [Pyricularia oryzae 70-15]	18	5	7	5	345	39	8.85	1.75	101.8	97.7	96.2	92.2	70.6	141.5
XP_003720716.1	MGG_17901	cytochrome c oxidase subunit VIa [Pyricularia oryzae 70-15]	21	3	4	3	125	14.6	9.64	2.49	75.5	80.7	75.3	140	118.8	109.6
XP_003717098.1	MGG_06466	cysteine synthase [Pyricularia oryzae 70-15]	19	4	4	4	375	40.4	8.65	0	113.7	110.8	99.6	99.9	80.5	95.5
XP_003720487.1	MGG_10330	glutamate carboxypeptidase 2 [Pyricularia oryzae 70-15]	4	3	4	3	723	79	5.25	4.58	77.5	85.9	83.6	110.8	90.5	151.7
XP_003710975.1	MGG_04482	uncharacterized protein MGG_04482 [Pyricularia oryzae 70-15]	10	2	6	2	206	24.5	9.51	2.54	97.5	104.8	104.8	85.7	91.3	115.9
XP_003714101.1	MGG_01208	uncharacterized protein MGG_01208 [Pyricularia oryzae 70-15]	17	4	4	4	212	24.5	9.39	2.38	95.9	99.9	110.4	104.7	94.6	94.6
XP_003712213.1	MGG_09527	uncharacterized protein MGG_09527 [Pyricularia oryzae 70-15]	23	4	5	4	392	39.3	7.99	0
XP_003710581.1	MGG_05682	CSN-1 [Pyricularia oryzae 70-15]	7	3	3	3	458	51.2	5.72	5.35	105.1	97.6	103.4	98.1	92.9	102.9
XP_003713928.1	MGG_08898	differentiation regulator [Pyricularia oryzae 70-15]	3	3	4	3	806	85.8	8	3.9	94.1	93.9	82.5	104.1	117.7	107.7
XP_003718324.1	MGG_00685	replication factor-A protein 1 [Pyricularia oryzae 70-15]	10	5	6	5	610	67.9	6.3	2.27	90	87.8	78.6	115.5	115.3	112.9
XP_003709800.1	MGG_09188	malate dehydrogenase [Pyricularia oryzae 70-15]	14	3	3	3	263	27.4	6.99	2.45	119.8	99.6	114.3	78.6	95.1	92.7
XP_003710951.1	MGG_04504	translation machinery-associated protein 22 [Pyricularia oryzae 70-15]	18	2	3	2	201	22.1	7.06	2.48
XP_003710481.1	MGG_05600	quinate permease [Pyricularia oryzae 70-15]	7	3	4	3	553	60.6	8.29	0
XP_003721047.1	MGG_02713	nascent polypeptide-associated complex subunit beta [Pyricularia oryzae 70-15]	31	3	5	3	172	18.9	7.4	0	88.4	91.4	84.4	129.4	100.2	106.2
XP_003712044.1	MGG_06164	uncharacterized protein MGG_06164 [Pyricularia oryzae 70-15]	10	4	4	4	454	49.8	5.36	0
XP_003711077.1	MGG_08646	DNA replication licensing factor mcm5 [Pyricularia oryzae 70-15]	7	4	4	4	720	80.4	7.34	0
XP_003714391.1	MGG_11210	beta-glucosidase 1 [Pyricularia oryzae 70-15]	5	3	4	3	876	94.8	5.85	4.05	109.6	105.8	136.5	83	91.9	73.2
XP_003720928.1	MGG_02811	acyl-protein thioesterase 1 [Pyricularia oryzae 70-15]	9	2	3	2	244	26.6	6	0	110.5	100.4	104.7	109.2	89.7	85.5
XP_003715192.1	MGG_08210	endoplasmic reticulum vesicle protein 25 [Pyricularia oryzae 70-15]	12	3	3	3	219	24.9	6.79	2.54	122.3	103.7	119.6	83.6	84	86.7
XP_003709728.1	MGG_06979	SEY1 [Pyricularia oryzae 70-15]	7	4	5	4	848	95.4	5.4	0	94.6	91.8	89.2	118.4	103.9	102.2
XP_003716395.1	MGG_03524	26S proteasome regulatory subunit RPN9 [Pyricularia oryzae 70-15]	10	2	3	2	382	43.5	5.39	2.35
XP_003709879.1	MGG_11750	uncharacterized protein MGG_11750 [Pyricularia oryzae 70-15]	9	3	6	3	334	34.7	6.77	7.33	114.8	123.1	124.3	93.8	67.2	76.9
XP_003719982.1	MGG_03894	protein arginine N-methyltransferase [Pyricularia oryzae 70-15]	8	5	5	5	781	88.2	6.54	0	106.5	105.9	107.9	90.9	97.2	91.5
XP_003715063.1	MGG_08107	uncharacterized protein MGG_08107 [Pyricularia oryzae 70-15]	12	3	4	3	322	36.2	6.4	2.12
XP_003721106.1	MGG_02668	uncharacterized protein MGG_02668 [Pyricularia oryzae 70-15]	11	2	3	2	173	19.2	10.27	2.03	92.9	96.9	99.7	112.3	93.2	104.9
XP_003715006.1	MGG_08054	chitinase 1 [Pyricularia oryzae 70-15]	11	4	4	4	397	43.8	5.5	6.67	112.9	99.2	98.6	108.1	91.8	89.5
XP_003712199.1	MGG_09542	monothiol glutaredoxin-5 [Pyricularia oryzae 70-15]	24	3	4	3	167	18.3	7.25	0
XP_003717284.1	MGG_06302	DNA polymerase epsilon subunit C [Pyricularia oryzae 70-15]	7	3	4	2	390	43.1	9.35	3.86
XP_003709374.1	MGG_06669	uncharacterized protein MGG_06669 [Pyricularia oryzae 70-15]	17	3	4	3	209	23	4.59	2.18	88.7	76.4	82.8	133.7	112	106.3
XP_003717813.1	MGG_01121	vesicular-fusion protein SEC17 [Pyricularia oryzae 70-15]	15	4	4	4	292	32.8	5.14	2.1	95.2	105.2	94.5	93.8	109.7	101.5
XP_003712051.1	MGG_06169	uncharacterized protein MGG_06169 [Pyricularia oryzae 70-15]	7	3	3	3	404	43.8	5.19	7.28	106.5	110	103	96.4	94.4	89.7
XP_003717784.1	MGG_01139	dihydroxy-acid dehydratase [Pyricularia oryzae 70-15]	8	3	3	3	612	65.3	6.3	2.21
XP_003718216.1	MGG_00777	uncharacterized protein MGG_00777 [Pyricularia oryzae 70-15]	8	1	1	1	265	29.3	9.19	3.28
XP_003709939.1	MGG_09290	arginine N-methyltransferase 2 [Pyricularia oryzae 70-15]	7	3	3	3	434	47.3	4.54	1.64
XP_003709559.1	MGG_16187	uncharacterized protein MGG_16187 [Pyricularia oryzae 70-15]	18	1	3	1	152	16.2	6.02	0	105.8	94.3	102.2	104.4	68.3	125.1
XP_003717023.1	MGG_12809	uncharacterized protein MGG_12809 [Pyricularia oryzae 70-15]	10	4	4	4	498	51.6	7.53	2.88	86.2	86.8	94.3	92	135.5	105.2
XP_003713937.1	MGG_08908	mRNA turnover protein 4 [Pyricularia oryzae 70-15]	13	3	3	3	251	27.6	6.7	2.41	103.6	92	94.1	86.1	124	100.2
XP_003716574.1	MGG_03372	40S ribosomal protein S20 [Pyricularia oryzae 70-15]	22	3	5	3	116	13.1	9.52	4.6	101.9	102.4	102.3	101	94.7	97.6
XP_003714431.1	MGG_01473	oxidoreductase 2-nitropropane dioxygenase family protein [Pyricularia oryzae 70-15]	12	4	4	4	387	41	6.67	2.09
XP_003715299.1	MGG_12345	Sec1 family superfamily protein [Pyricularia oryzae 70-15]	4	3	3	3	755	84.8	7.4	3.79	82.5	94.6	89.4	96.4	125	112.1
XP_003716724.1	MGG_03250	enoyl reductase TSC13 [Pyricularia oryzae 70-15]	10	3	3	3	330	37	9.5	0
XP_003717407.1	MGG_10104	zinc metalloprotease mde10 [Pyricularia oryzae 70-15]	4	2	2	2	710	76.5	6.68	4.48	104.9	112.7	133	101.1	66.8	81.5
XP_003718600.1	MGG_11575	uncharacterized protein MGG_11575 [Pyricularia oryzae 70-15]	14	3	3	3	247	27.7	5.49	2.13	99.6	122	102.5	95.5	92.4	88
XP_003721045.1	MGG_12606	uncharacterized protein MGG_12606 [Pyricularia oryzae 70-15]	15	2	3	2	259	26.7	8.5	0	86.3	94.9	87.7	80.7	146.5	103.9
XP_003716316.1	MGG_13518	sorbose reductase SOU1 [Pyricularia oryzae 70-15]	7	2	3	2	310	33	7.5	2.41	107.4	106.1	112.5	93.1	83.3	97.6
XP_003715766.1	MGG_08311	oxidoreductase [Pyricularia oryzae 70-15]	9	2	3	2	352	37.9	5.92	0	79.9	99.8	79.1	101.8	115.5	124
XP_003719241.1	MGG_08744	uncharacterized protein MGG_08744 [Pyricularia oryzae 70-15]	2	4	5	3	1835	202.7	6.54	1.86	73.3	68.9	79.9	115.3	133.6	129.1
XP_003717390.1	MGG_10118	ATPase family AAA domain-containing protein 1 [Pyricularia oryzae 70-15]	4	4	4	4	1278	136.9	5.08	0	94.1	88.8	121.6	109	84.8	101.8
XP_003714480.1	MGG_01509	glycine rich protein [Pyricularia oryzae 70-15]	17	2	4	2	121	13.3	10.1	3.93	102.7	102.5	103.1	91.8	103	96.8
XP_003716402.1	MGG_03517	uncharacterized protein MGG_03517 [Pyricularia oryzae 70-15]	4	3	4	3	733	79.5	4.92	1.98	104.3	106.8	127.7	89.2	86.5	85.5
XP_003713424.1	MGG_11418	nucleic acid-binding protein [Pyricularia oryzae 70-15]	13	3	3	3	279	30.8	9.66	4.46	92.9	92.5	93.2	126.7	86	108.7
XP_003713748.1	MGG_04818	sorcin [Pyricularia oryzae 70-15]	17	3	3	3	256	29.5	6.39	2.7	101.1	95.3	100.7	100	92.7	110.3
XP_003711070.1	MGG_08640	GTP-binding protein 1 [Pyricularia oryzae 70-15]	13	3	3	3	371	41.1	8.63	2.02	105.7	97.4	99.1	101.5	93.5	102.6
XP_003711689.1	MGG_05860	uncharacterized protein MGG_05860 [Pyricularia oryzae 70-15]	9	2	2	2	413	44.8	7.01	2.48
XP_003712830.1	MGG_05271	uncharacterized protein MGG_05271 [Pyricularia oryzae 70-15]	8	3	4	3	319	33.8	9.95	3.82	100.7	98.2	101.6	116.5	80.4	102.5
XP_003712410.1	MGG_04919	uncharacterized protein MGG_04919 [Pyricularia oryzae 70-15]	10	2	2	2	306	33.3	6.9	0
XP_003716482.1	MGG_13552	uncharacterized protein MGG_13552 [Pyricularia oryzae 70-15]	5	3	3	3	538	58.3	6.51	6.09	83.2	96.2	88.8	129.8	103.2	98.7
XP_003713629.1	MGG_04617	uncharacterized protein MGG_04617 [Pyricularia oryzae 70-15]	2	4	4	4	1906	200	6.33	2.05	109.3	114.1	121.6	90.9	77.8	86.3
XP_003709838.1	MGG_09218	oxidoreductase [Pyricularia oryzae 70-15]	11	3	3	3	284	29.2	8.69	5.82	58	58	94.7	74.1	202.3	112.9
XP_003715377.1	MGG_07175	uncharacterized protein MGG_07175 [Pyricularia oryzae 70-15]	10	4	4	4	403	45.6	9.44	0	86.7	65.8	88.6	105.1	152.4	101.4
XP_003713563.1	MGG_11389	threonine aldolase [Pyricularia oryzae 70-15]	8	3	3	3	433	46.7	8.28	2.13
XP_003710087.1	MGG_10655	delta-aminolevulinic acid dehydratase [Pyricularia oryzae 70-15]	9	2	3	2	389	42.1	7.25	2.5
XP_003709997.1	MGG_09902	F-actin-capping protein subunit beta [Pyricularia oryzae 70-15]	7	2	3	2	288	31.6	4.91	3.47	95	100.3	102.2	99	101.1	102.3
XP_003720145.1	MGG_09456	betaine aldehyde dehydrogenase [Pyricularia oryzae 70-15]	4	2	3	2	501	53.1	6.16	3.52	85.2	99.6	90.1	96.2	123	105.9
XP_003715346.1	MGG_07148	ribose-phosphate pyrophosphokinase 3 [Pyricularia oryzae 70-15]	8	3	3	3	322	34.9	7.99	3.86	98	103.6	99.9	101.5	108.8	88.2
XP_003709650.1	MGG_06915	uracil phosphoribosyltransferase [Pyricularia oryzae 70-15]	13	4	5	4	243	26.9	6.79	8.02	85.7	92.1	92.7	96	130.6	102.9
XP_003712797.1	MGG_16895	eukaryotic translation initiation factor 3 subunit C [Pyricularia oryzae 70-15]	4	4	5	4	865	97	5.24	1.65	110.7	107.8	105	95.6	79.3	101.6
XP_003719947.1	MGG_03919	HET-C protein [Pyricularia oryzae 70-15]	5	3	3	3	782	85	6.9	0	78	93.6	98.6	103.6	134.1	92.1
XP_003712249.1	MGG_09495	Arp2/3 complex subunit [Pyricularia oryzae 70-15]	14	3	4	3	202	21.7	5.58	8.4	98.2	98.2	92.1	105.5	105.6	100.5
XP_003716123.1	MGG_08593	uncharacterized protein MGG_08593 [Pyricularia oryzae 70-15]	5	2	3	2	359	35.2	8.46	7.52	79.5	78.9	75.8	105.1	149.9	110.8
XP_003716662.1	MGG_03301	uncharacterized protein MGG_03301 [Pyricularia oryzae 70-15]	15	2	3	2	265	28.8	5.38	3.24	104.3	108.8	103.9	93	92.6	97.4
XP_003716381.1	MGG_03536	SDS23 [Pyricularia oryzae 70-15]	9	3	4	3	534	56.9	6.6	0
XP_003716549.1	MGG_03393	uncharacterized protein MGG_03393 [Pyricularia oryzae 70-15]	4	2	3	2	420	46.1	4.7	3.79	121.8	127.8	121.1	61	88.8	79.6
XP_003719610.1	MGG_04209	uncharacterized protein MGG_04209 [Pyricularia oryzae 70-15]	5	2	2	2	657	70.8	8.76	3.72	83.7	87.9	93.9	128.1	95.3	111.1
XP_003713534.1	MGG_04439	endosomal protein P24B [Pyricularia oryzae 70-15]	14	3	3	3	203	23.4	5.94	1.69	98.9	84.7	100.1	114.3	97.5	104.5
XP_003721128.1	MGG_12634	dihydroorotase [Pyricularia oryzae 70-15]	13	4	4	4	426	46	6.84	0
XP_003714649.1	MGG_01663	helix-loop-helix DNA binding protein [Pyricularia oryzae 70-15]	13	3	3	3	310	33.6	5.01	0
XP_003717047.1	MGG_06511	2-oxoisovalerate dehydrogenase subunit beta [Pyricularia oryzae 70-15]	10	4	4	4	403	44	6.87	6.67	100.4	104.6	97.2	107.1	96.8	94
XP_003712619.1	MGG_05095	nucleoporin Nup157/170 [Pyricularia oryzae 70-15]	4	4	4	4	1415	156.8	6.35	0	85.6	61.8	74.1	125.6	124.9	128
XP_003715440.1	MGG_07223	altered inheritance-mitochondria protein 31 [Pyricularia oryzae 70-15]	6	1	3	1	213	23.5	8.06	3.18	85.5	95.6	99.6	89.2	115.2	114.9
XP_003721025.1	MGG_02731	Ras-like protein ced-10 [Pyricularia oryzae 70-15]	14	2	4	2	199	22	7.68	4.84	103.7	98.8	98.1	99.1	98	102.3
XP_003709696.1	MGG_06952	ribosomal protein L38e [Pyricularia oryzae 70-15]	25	2	6	1	81	9.3	10.14	1.99
XP_003714722.1	MGG_01725	deoxyhypusine hydroxylase [Pyricularia oryzae 70-15]	13	2	2	2	335	36.4	4.93	0
XP_003708929.1	MGG_02157	uncharacterized protein MGG_02157 [Pyricularia oryzae 70-15]	8	2	3	2	384	43.3	5.73	3.75	139	109.8	111.1	68.1	99.8	72.2
XP_003714012.1	MGG_11286	oxidoreductase [Pyricularia oryzae 70-15]	10	3	3	3	373	41.5	6.27	2.43	97.1	111.4	102.5	98.8	94.4	95.9
XP_003720600.1	MGG_03073	uncharacterized protein MGG_03073 [Pyricularia oryzae 70-15]	28	4	4	4	173	19.8	8.29	0	95.9	105.9	97.2	85.2	116.5	99.3
XP_003714176.1	MGG_01264	glycosyl hydrolase [Pyricularia oryzae 70-15]	6	3	3	3	694	78.5	6.4	4.22	100.4	98.2	102.1	97.3	101.8	100.3
XP_003709277.1	MGG_02481	uncharacterized protein MGG_02481 [Pyricularia oryzae 70-15]	5	4	4	4	931	101.4	5.85	0
XP_003715300.1	MGG_07110	phosphatidylethanolamine N-methyltransferase [Pyricularia oryzae 70-15]	4	3	4	3	967	108.7	6.98	1.77	73.6	67.6	78.2	117.7	121.2	141.7
XP_003720952.1	MGG_02789	uncharacterized protein MGG_02789 [Pyricularia oryzae 70-15]	11	3	3	3	445	48.7	8.21	0	116.9	132.9	131.4	60.5	82	76.3
XP_003711963.1	MGG_06097	mitochondrial import receptor subunit tom-20 [Pyricularia oryzae 70-15]	13	2	4	2	188	20.5	4.89	3.83	109.9	105.9	103.7	100.6	86.8	93.1
XP_003718229.1	MGG_17371	uncharacterized protein MGG_17371 [Pyricularia oryzae 70-15]	7	3	4	3	513	56	7.18	2.9	102.7	85.4	93.6	106.9	102.5	108.9
XP_003717281.1	MGG_12860	xylulose kinase [Pyricularia oryzae 70-15]	8	4	4	4	577	62.6	5.48	0
XP_003712430.1	MGG_04938	C-3 sterol dehydrogenase/C-4 decarboxylase [Pyricularia oryzae 70-15]	10	4	4	4	380	41.7	7.21	1.75	92.9	81.7	92.5	101.2	128.4	103.4
XP_003718715.1	MGG_00365	guanine nucleotide-binding protein subunit alpha [Pyricularia oryzae 70-15]	13	4	4	4	353	41	5.22	0	90.2	81.9	98.6	126.8	98.2	104.2
XP_003711879.1	MGG_06030	uncharacterized protein MGG_06030 [Pyricularia oryzae 70-15]	18	3	3	3	243	27.5	5.91	0	92.4	77.1	84.4	112.4	117.1	116.7
XP_003719936.1	MGG_03928	37S ribosomal protein S25 [Pyricularia oryzae 70-15]	12	3	4	2	259	30.4	6.57	0	97.6	96.8	104	90.1	112.6	98.8
XP_003711385.1	MGG_07479	uncharacterized protein MGG_07479 [Pyricularia oryzae 70-15]	6	3	3	3	736	80.5	8.35	0	101	95.7	103.6	93.8	112.2	93.7
XP_003713208.1	MGG_07962	uncharacterized protein MGG_07962 [Pyricularia oryzae 70-15]	16	4	4	4	394	42.6	10.52	0
XP_003717013.1	MGG_12804	uncharacterized protein MGG_12804 [Pyricularia oryzae 70-15]	3	3	4	3	746	81.7	7.71	1.6	84.4	70.5	70.9	121.9	123.4	128.8
XP_003721375.1	MGG_10575	uncharacterized protein MGG_10575 [Pyricularia oryzae 70-15]	16	4	4	4	322	35.2	6.38	1.84	133.9	132.3	108.6	72	84.4	68.8
XP_003720322.1	MGG_10720	guanyl-specific ribonuclease F1 [Pyricularia oryzae 70-15]	14	2	3	2	180	18.5	8.18	2.87	139.7	128.9	127.7	59.6	74	70.1
XP_003714121.1	MGG_01222	uncharacterized protein MGG_01222 [Pyricularia oryzae 70-15]	30	2	3	2	74	8.4	9.61	3.81	98.7	101.6	107.4	109.4	90.8	92.1
XP_003714296.1	MGG_01364	uncharacterized protein MGG_01364 [Pyricularia oryzae 70-15]	5	4	5	4	1011	113.2	6.76	0	88	83.5	80.3	120.8	124.7	102.8
XP_003716300.1	MGG_03604	nuclear movement protein nudC [Pyricularia oryzae 70-15]	20	3	3	3	191	21.3	5.69	1.72	76.1	80.8	72.4	119.8	137.4	113.5
XP_003712393.1	MGG_04906	uncharacterized protein MGG_04906 [Pyricularia oryzae 70-15]	6	3	3	3	774	82.6	6.15	0
XP_003718807.1	MGG_11608	laccase-2 [Pyricularia oryzae 70-15]	9	4	5	4	597	65.3	5.96	3.89	102.1	98.4	104.6	100.3	94.3	100.3
XP_003710518.1	MGG_05630	AMP deaminase 2 [Pyricularia oryzae 70-15]	4	3	3	3	999	111.2	6	2.18
XP_003714104.1	MGG_01210	mitochondrial hypoxia responsive domain-containing protein [Pyricularia oryzae 70-15]	11	3	3	3	253	27.7	9.32	3.65	70.1	75.9	78.4	138.8	117.2	119.6
XP_003713069.1	MGG_07833	ferric reductase [Pyricularia oryzae 70-15]	6	4	4	4	698	76.1	8.72	4.11	93.5	90.4	88.5	113.8	111.4	102.4
XP_003716966.1	MGG_06571	60S ribosomal protein L43 [Pyricularia oryzae 70-15]	22	2	3	2	92	10	10.65	2.26	89.4	83.8	84.8	115.8	118.4	107.8
XP_003710682.1	MGG_13177	uncharacterized protein MGG_13177 [Pyricularia oryzae 70-15]	13	2	4	2	256	26	7.84	0	96.3	81.2	83	104.1	123.8	111.7
XP_003720759.1	MGG_02948	sorting nexin-3 [Pyricularia oryzae 70-15]	19	3	4	3	167	19.3	9.14	3.51
XP_003720979.1	MGG_02770	V-type proton ATPase subunit E [Pyricularia oryzae 70-15]	20	3	4	3	230	25.8	8.62	2.09	84.9	82	87.8	119	113.9	112.4
XP_003712700.1	MGG_05164	uncharacterized protein MGG_05164 [Pyricularia oryzae 70-15]	10	4	4	4	542	60	6.7	0
XP_003714079.1	MGG_11274	uncharacterized protein MGG_11274 [Pyricularia oryzae 70-15]	7	3	5	3	357	39.8	6.84	1.71	81.5	116.2	105.2	87.5	106.6	102.9
XP_003718495.1	MGG_00555	uncharacterized protein MGG_00555 [Pyricularia oryzae 70-15]	5	2	3	2	543	61.7	9	2.19	85.2	85.5	109.9	119.7	109.8	90
XP_003712838.1	MGG_05279	uncharacterized protein MGG_05279 [Pyricularia oryzae 70-15]	9	2	2	2	302	34.8	9.29	2.21
XP_003715275.1	MGG_07086	V-type proton ATPase subunit D [Pyricularia oryzae 70-15]	11	3	4	3	257	28.7	7.34	4.42	90	91.5	93	84.2	132	109.2
XP_003718126.1	MGG_00852	ADP-ribosylation factor-binding protein GGA1 [Pyricularia oryzae 70-15]	10	4	4	4	659	71.1	5.68	0	108.1	102.4	98.7	81.2	118.1	91.5
XP_003710741.1	MGG_13743	uncharacterized protein MGG_13743 [Pyricularia oryzae 70-15]	11	3	3	3	339	38.9	9.16	0	65.8	76.4	66.1	132.1	147.6	112
XP_003712933.1	MGG_07727	proteasome component C1 [Pyricularia oryzae 70-15]	10	3	5	3	292	31.7	5.06	4.88	87.2	95	87.9	108.1	106.3	115.5
XP_003710539.1	MGG_05647	50S ribosomal protein L2 [Pyricularia oryzae 70-15]	13	3	4	3	388	42.8	11.12	1.84	76.4	89.7	98.8	126.9	110.1	98
XP_003709319.1	MGG_02511	50S ribosomal protein L3 [Pyricularia oryzae 70-15]	13	4	4	4	388	42.1	11.19	3.36	82.4	92.6	83.8	97.6	123.9	119.7
XP_003712245.1	MGG_09499	Ras-2 [Pyricularia oryzae 70-15]	10	2	3	2	241	26.9	9.07	5.02
XP_003712272.1	MGG_09477	uncharacterized protein MGG_09477 [Pyricularia oryzae 70-15]	6	2	3	2	299	31	8.06	4.75	112.7	106.2	104.6	104.5	76.2	95.8
XP_003719843.1	MGG_04007	uncharacterized protein MGG_04007 [Pyricularia oryzae 70-15]	9	3	4	3	499	55.8	9.94	0	105.5	91.9	104.3	101	98.6	98.7
XP_003721175.1	MGG_02619	hydroxyquinol 1,2-dioxygenase [Pyricularia oryzae 70-15]	8	2	4	2	338	37.5	5.26	0
XP_003712311.1	MGG_10910	aflatoxin biosynthesis ketoreductase nor-1 [Pyricularia oryzae 70-15]	15	3	3	3	250	26.3	6.8	4.69	136.3	132.4	126.5	61	73.6	70.3
XP_003714657.1	MGG_01671	eukaryotic translation initiation factor 6 [Pyricularia oryzae 70-15]	20	3	3	3	246	26.5	4.7	0
XP_003709167.1	MGG_02390	uncharacterized protein MGG_02390 [Pyricularia oryzae 70-15]	8	3	3	3	533	58.1	5.3	2.08
XP_003708875.1	MGG_02105	uncharacterized protein MGG_02105 [Pyricularia oryzae 70-15]	14	3	3	3	304	34.3	5.62	2.01
XP_003715557.1	MGG_07323	histone acetyltransferase type B subunit 2 [Pyricularia oryzae 70-15]	7	3	4	3	436	48.8	5.03	4.74	108.6	107.2	94.6	92.3	99.6	97.7
XP_003718439.1	MGG_00600	ubiquitin-conjugating enzyme E2 8 [Pyricularia oryzae 70-15]	14	2	4	2	173	19.2	4.39	0
XP_003709645.1	MGG_06911	rdgB/HAM1 family non-canonical purine NTP pyrophosphatase [Pyricularia oryzae 70-15]	25	3	4	3	189	20.9	5.02	0
XP_003712770.1	MGG_12911	tRNA 2'-phosphotransferase 1 [Pyricularia oryzae 70-15]	7	3	3	3	378	40.3	10.02	0	100.2	90.5	84.9	95.7	118.7	110
XP_003711842.1	MGG_05996	ubiquitin C-terminal hydrolase [Pyricularia oryzae 70-15]	3	2	2	2	1024	108.5	7.96	2.61
XP_003713240.1	MGG_10854	arginase [Pyricularia oryzae 70-15]	13	4	4	4	357	38.5	5.44	1.94	101.8	106.4	106	105.8	84.4	95.6
XP_003720659.1	MGG_03028	nicotinate-nucleotide diphosphorylase [Pyricularia oryzae 70-15]	7	3	3	3	301	32	6.73	6.24	97.2	98.9	118.3	127.3	75.1	83.2
XP_003710102.1	MGG_11702	lanosterol synthase [Pyricularia oryzae 70-15]	6	4	5	4	755	86.4	6.2	0	112.6	92.1	99.9	73.8	99.2	122.3
XP_003720998.1	MGG_02755	nitrogen regulatory protein NUT1 [Pyricularia oryzae 70-15]	3	2	2	2	956	100.8	8.75	2.81	113.8	88.2	106.8	96	92.9	102.2
XP_003716841.1	MGG_12766	uncharacterized protein MGG_12766 [Pyricularia oryzae 70-15]	4	4	4	4	1038	120.2	6.09	2.18	109.4	111.9	114.9	91.6	83.9	88.3
XP_003712510.1	MGG_05007	uncharacterized protein MGG_05007 [Pyricularia oryzae 70-15]	6	4	4	4	664	69.8	9.19	0	103.6	107.3	93.4	119.8	78.9	96.9
XP_003719096.1	MGG_11685	4-coumarate-CoA ligase 2 [Pyricularia oryzae 70-15]	4	2	2	2	557	61.3	8.38	0	90.3	95.3	93.1	102.1	106.4	112.9
XP_003709976.1	MGG_09882	uncharacterized protein MGG_09882 [Pyricularia oryzae 70-15]	17	4	4	4	348	38.5	7.37	0	119.6	117	112.2	81.6	91.4	78.1
XP_003712098.1	MGG_06209	inorganic phosphate transporter PHO88 [Pyricularia oryzae 70-15]	12	2	3	2	192	20.7	9.57	0	92.4	90.3	95	75.5	130.9	115.8
XP_003717086.1	MGG_12828	uncharacterized protein MGG_12828 [Pyricularia oryzae 70-15]	4	3	4	3	639	69.6	6.6	0	103.4	102	100.7	104.3	94.1	95.5
XP_003716334.1	MGG_03576	LYR family protein [Pyricularia oryzae 70-15]	29	4	5	4	101	11.7	9.99	2.28	108.5	102.8	109.3	93.3	83.6	102.5
XP_003712662.1	MGG_05133	uncharacterized protein MGG_05133 [Pyricularia oryzae 70-15]	4	2	2	2	726	78.3	7.02	0
XP_003716538.1	MGG_14886	sphingolipid C9-methyltransferase [Pyricularia oryzae 70-15]	6	3	3	3	512	57.7	6.09	2.62	93.9	91.6	82.4	111	101.5	119.6
XP_003710935.1	MGG_04548	4-coumarate-CoA ligase [Pyricularia oryzae 70-15]	6	4	4	4	557	61.1	7.72	3.79	97.3	103.2	94	104.1	92	109.4
XP_003721157.1	MGG_02632	uncharacterized protein MGG_02632 [Pyricularia oryzae 70-15]	8	2	2	2	355	38.5	5.91	3.98
XP_003714766.1	MGG_01765	uncharacterized protein MGG_01765 [Pyricularia oryzae 70-15]	12	2	3	2	304	32.9	5.59	2.16
XP_003711653.1	MGG_05826	epoxide hydrolase 2 [Pyricularia oryzae 70-15]	7	3	5	3	357	39.5	6.09	4.13	120.3	119.3	100.6	81.6	105.4	72.9
XP_003715285.1	MGG_07095	uncharacterized protein MGG_07095 [Pyricularia oryzae 70-15]	3	1	1	1	581	61.8	4.75	2.95	98.3	95.3	95.5	91.3	128.4	91.3
XP_003715302.1	MGG_15078	uncharacterized protein MGG_15078 [Pyricularia oryzae 70-15]	5	4	5	4	904	100.3	8.94	0	94.4	71.4	68.3	120.2	132.9	112.8
XP_003714664.1	MGG_01676	cleavage and polyadenylation specificity factor subunit 5 [Pyricularia oryzae 70-15]	6	1	2	1	266	29.9	5.91	2.09
XP_003716224.1	MGG_03663	uncharacterized protein MGG_03663 [Pyricularia oryzae 70-15]	17	2	3	2	129	14	9.33	0	77	81.4	92.8	112.3	129.4	107.2
XP_003718332.1	MGG_11519	alcohol dehydrogenase [Pyricularia oryzae 70-15]	7	2	2	2	336	35.9	9.03	1.92	86.1	99.9	72.7	102.3	132.4	106.6
XP_003710802.1	MGG_04738	short chain dehydrogenase/oxidoreductase [Pyricularia oryzae 70-15]	11	3	3	3	274	28.3	6.11	2.72	108.1	104	103.8	83.9	87.6	112.7
XP_003714751.1	MGG_11149	uncharacterized protein MGG_11149 [Pyricularia oryzae 70-15]	8	2	2	2	481	50.5	7.49	0
XP_003720546.1	MGG_10292	uncharacterized protein MGG_10292 [Pyricularia oryzae 70-15]	20	3	3	3	151	16.6	5.82	1.83	75.4	71.6	78.5	102.2	146.2	126.1
XP_003718498.1	MGG_00552	acid phosphatase [Pyricularia oryzae 70-15]	5	2	3	2	463	50.7	6.34	3.96
XP_003715327.1	MGG_07132	ribosomal RNA-processing protein 8 [Pyricularia oryzae 70-15]	7	3	3	3	507	54.5	9.54	1.61	101.4	110.6	104.6	83.1	106.2	94.1
XP_003713925.1	MGG_08896	peroxisomal biogenesis factor [Pyricularia oryzae 70-15]	15	3	3	3	234	25.9	9.99	0	88.6	103	91	118.9	100.8	97.8
XP_003713818.1	MGG_10189	beta-glucosidase A [Pyricularia oryzae 70-15]	7	3	3	3	512	57.9	5.41	0
XP_003720387.1	MGG_09850	GYF domain-containing protein [Pyricularia oryzae 70-15]	5	4	4	4	1495	155.9	7.58	0	109.8	92.7	107.9	98.3	100.1	91.2
XP_003719477.1	MGG_04330	mitochondrial ribosomal protein subunit S4 [Pyricularia oryzae 70-15]	7	4	4	4	701	75	6.61	1.61	109.8	107.2	113.9	104.1	76.5	88.5
XP_003710511.1	MGG_05625	transmembrane protein 56, variant [Pyricularia oryzae 70-15]	9	2	3	2	350	39.8	7.81	0
XP_003712185.1	MGG_09556	mitochondrial 37S ribosomal protein S17 [Pyricularia oryzae 70-15]	15	3	3	3	169	18.7	10.14	0	102.2	110	96.4	115.7	78	97.7
XP_003716190.1	MGG_03691	uncharacterized protein MGG_03691 [Pyricularia oryzae 70-15]	18	2	3	2	194	19.6	5.94	2.6	116.5	95	115.6	76.4	106.2	90.4
XP_003717496.1	MGG_17246	uncharacterized protein MGG_17246 [Pyricularia oryzae 70-15]	3	2	2	2	594	67.6	7.64	2.65	90.4	103.3	108.3	89.9	107.8	100.3
XP_003709274.1	MGG_02479	nuclear transport factor 2 [Pyricularia oryzae 70-15]	15	2	2	2	126	14.3	5.06	4.63	75.8	78.2	80.8	126.7	118.5	120
XP_003720423.1	MGG_09818	uncharacterized protein MGG_09818 [Pyricularia oryzae 70-15]	9	3	3	3	452	48.3	5.12	0	98.3	115.6	109.8	94.1	94.8	87.4
XP_003709607.1	MGG_11805	lysine-sensitive aspartokinase 3 [Pyricularia oryzae 70-15]	8	4	5	4	510	55.7	6.67	0	91.3	95.7	94.1	101.1	122.7	95.1
XP_003719746.1	MGG_04092	glycosyl transferase [Pyricularia oryzae 70-15]	9	3	4	3	318	36.1	5.3	0
XP_003713581.1	MGG_04530	uncharacterized protein MGG_04530 [Pyricularia oryzae 70-15]	15	3	3	3	218	23.7	4.7	0	75.9	95.8	91.8	72.6	137.1	126.8
XP_003718508.1	MGG_00543	uncharacterized protein MGG_00543 [Pyricularia oryzae 70-15]	6	3	3	3	726	79.4	6	0
XP_003720685.1	MGG_03007	choline kinase [Pyricularia oryzae 70-15]	3	3	3	3	831	92.7	8.06	3.99	90.5	100.4	84.9	86.1	131.6	106.5
XP_003716283.1	MGG_17062	uncharacterized protein MGG_17062 [Pyricularia oryzae 70-15]	14	3	5	3	217	23.5	6.8	0	95.4	111.8	113.8	103	89	86.9
XP_003713655.1	MGG_04660	CMGC/CDK/CDK5 protein kinase [Pyricularia oryzae 70-15]	9	3	3	3	350	40.1	8.07	2.15	97	101.2	99	107.2	99.8	95.7
XP_003710906.1	MGG_13801	beta-galactosidase [Pyricularia oryzae 70-15]	6	4	4	4	920	100.6	5.88	0	76.1	77.5	75.3	143.9	98.2	129
XP_003719980.1	MGG_03896	uncharacterized protein MGG_03896 [Pyricularia oryzae 70-15]	10	2	3	2	359	40.1	7.47	0
XP_003714802.1	MGG_01794	uncharacterized protein MGG_01794 [Pyricularia oryzae 70-15]	7	3	3	3	551	62.2	6.15	2.16	100.6	82.7	88.3	94.5	124.3	109.6
XP_003719840.1	MGG_04010	uncharacterized protein MGG_04010 [Pyricularia oryzae 70-15]	40	3	3	3	113	12.2	5.8	0
XP_003719718.1	MGG_04113	ribose-5-phosphate isomerase [Pyricularia oryzae 70-15]	6	2	4	2	362	38.6	8.15	4.8	97.4	112.8	101.5	85	114.1	89.2
XP_003709413.1	MGG_11871	allantoicase [Pyricularia oryzae 70-15]	7	3	5	3	357	39.2	6.06	1.86	131.6	121.6	143.7	71.3	57.3	74.5
XP_003712061.1	MGG_06179	uncharacterized protein MGG_06179 [Pyricularia oryzae 70-15]	15	3	3	3	376	39.9	8.03	1.79
XP_003712600.1	MGG_05080	uncharacterized protein MGG_05080 [Pyricularia oryzae 70-15]	12	3	3	3	239	23.9	5.44	2.27	154.1	174.6	152.5	38.4	39.1	41.4
XP_003718622.1	MGG_00446	casein kinase II subunit beta-1 [Pyricularia oryzae 70-15]	5	1	2	1	351	38.9	4.78	2.3
XP_003713183.1	MGG_07935	galactonate dehydratase [Pyricularia oryzae 70-15]	10	3	3	3	383	42.7	5.72	0	117	126.4	126.7	75.3	75.6	79.1
XP_003720637.1	MGG_03045	ankyrin repeat protein [Pyricularia oryzae 70-15]	13	2	2	2	215	24.1	4.78	0	112.1	112.7	91.4	98.4	83.8	101.5
XP_003719415.1	MGG_10394	uncharacterized protein MGG_10394 [Pyricularia oryzae 70-15]	13	3	4	3	203	22.4	5.11	1.88	119.8	112.3	112.7	77.1	94.1	84
XP_003714011.1	MGG_08973	uncharacterized protein MGG_08973 [Pyricularia oryzae 70-15]	12	4	4	4	370	41.5	5.9	1.69	93.7	113.9	106.7	109.4	84.9	91.3
XP_003711398.1	MGG_07489	mitochondrial phosphate carrier protein [Pyricularia oryzae 70-15]	8	3	4	2	308	32.1	9.66	1.85	84	82.6	90.8	129.7	104.7	108.1
XP_003717935.1	MGG_01009	uncharacterized protein MGG_01009 [Pyricularia oryzae 70-15]	25	4	4	4	153	15.3	4.84	0	127.7	126.2	115.2	76.7	72.4	81.7
XP_003717234.1	MGG_12853	thioesterase [Pyricularia oryzae 70-15]	12	3	4	3	305	32.8	9.33	0	85.6	97.8	83.2	111	118.3	104.1
XP_003711995.1	MGG_06127	profilin [Pyricularia oryzae 70-15]	13	2	3	2	131	13.9	5.77	5.07	83.8	77.5	82.8	134.8	98.2	122.9
XP_003712062.1	MGG_06180	uncharacterized protein MGG_06180 [Pyricularia oryzae 70-15]	7	3	3	3	396	44.9	5.34	1.95	102.2	96.3	110.4	105.8	83.9	101.3
XP_003712806.1	MGG_05249	chaperone dnaJ 3 [Pyricularia oryzae 70-15]	13	4	4	4	443	48.1	5.4	0
XP_003715789.1	MGG_08293	salicylate hydroxylase [Pyricularia oryzae 70-15]	6	2	2	2	471	51	5.99	4.49
XP_003718566.1	MGG_00496	ER membrane protein SH3 [Pyricularia oryzae 70-15]	12	2	2	2	216	23.8	6.79	2.9	96.2	80.6	101.2	95.5	110.3	116.3
XP_003718933.1	MGG_00187	DL-glycerol-3-phosphatase 1 [Pyricularia oryzae 70-15]	21	3	3	3	244	25.9	4.98	0
XP_003716194.1	MGG_03687	uncharacterized protein MGG_03687 [Pyricularia oryzae 70-15]	6	2	2	2	281	30.3	9.45	2.71	97.6	100.4	93.4	94.7	107.9	106
XP_003718179.1	MGG_00805	kynurenine 3-monooxygenase [Pyricularia oryzae 70-15]	9	3	3	3	528	59.2	6.65	0
XP_003717029.1	MGG_06522	ATP-dependent RNA helicase HAS1 [Pyricularia oryzae 70-15]	6	3	3	3	587	65.3	8.68	0
XP_003720552.1	MGG_17864	glycosyl hydrolase family 88 [Pyricularia oryzae 70-15]	9	3	3	3	368	42	5.97	1.62	88.8	108.2	91.4	80.6	120.6	110.4
XP_003710967.1	MGG_04489	non-histone chromosomal protein 6 [Pyricularia oryzae 70-15]	23	3	3	3	101	11.3	9.55	1.63	117.5	115	111.4	91.1	81.7	83.3
XP_003710015.1	MGG_09917	DNA topoisomerase 1 [Pyricularia oryzae 70-15]	3	3	3	3	906	102.5	9.26	1.91	117.9	111	111.5	74.3	102.3	83
XP_003710508.1	MGG_05622	uncharacterized protein MGG_05622 [Pyricularia oryzae 70-15]	8	4	5	4	486	58.5	9.35	3.25	102.4	117.6	90.5	78.9	115.1	95.5
XP_003714705.1	MGG_01710	chorismate mutase [Pyricularia oryzae 70-15]	14	4	4	4	266	30.5	6.16	0	98.6	111.9	99.2	107.3	97.5	85.5
XP_003717003.1	MGG_06538	Bys1 family protein [Pyricularia oryzae 70-15]	17	1	1	1	161	16.4	8.18	2.71
XP_003718490.1	MGG_00559	tRNA (uridine-2'-O-)-methyltransferase TRM7 [Pyricularia oryzae 70-15]	9	3	3	3	403	44.2	7.4	0	105.2	112.9	87.1	101.2	91.8	101.8
XP_003718598.1	MGG_00466	cell division control protein 42 [Pyricularia oryzae 70-15]	10	1	2	1	194	21.7	6.34	0
XP_003710423.1	MGG_05552	uncharacterized protein MGG_05552 [Pyricularia oryzae 70-15]	14	2	2	2	211	22.7	5.17	2.31
XP_003714215.1	MGG_01292	nucleolar protein NOP2 [Pyricularia oryzae 70-15]	6	4	4	4	678	74.3	5.36	0	116.1	91.7	112.9	74	101.7	103.5
XP_003717088.1	MGG_06475	alpha-actinin [Pyricularia oryzae 70-15]	4	3	3	3	788	88.3	5.27	0	87.2	75.3	83.1	106.7	128.3	119.5
XP_003714270.1	MGG_01345	glutamate-cysteine ligase modifier subunit [Pyricularia oryzae 70-15]	8	3	3	3	359	39	5.35	1.63	103.7	100.2	99.9	80.9	123	92.3
XP_003720803.1	MGG_02917	uncharacterized protein MGG_02917 [Pyricularia oryzae 70-15]	2	2	2	2	1119	118.4	5.55	2.31	101	95.6	98.1	112	67.3	126
XP_003713763.1	MGG_04834	1-phosphatidylinositol phosphodiesterase [Pyricularia oryzae 70-15]	10	3	3	3	485	53.7	6.96	0
XP_003713221.1	MGG_07974	C-signal protein [Pyricularia oryzae 70-15]	18	3	4	3	244	25.2	6.09	0	89.7	97	85.6	100.4	109.6	117.8
XP_003718815.1	MGG_00283	uncharacterized protein MGG_00283 [Pyricularia oryzae 70-15]	15	2	3	2	146	16.1	5.92	2.15	109.7	114.8	89.6	77.2	102.9	105.8
XP_003719660.1	MGG_12162	riboflavin biosynthesis protein Rib7 [Pyricularia oryzae 70-15]	8	2	2	2	332	35.4	6.86	2.11	100.2	118.8	82.1	85.6	110.9	102.4
XP_003714187.1	MGG_11026	uncharacterized protein MGG_11026 [Pyricularia oryzae 70-15]	7	2	2	2	515	55.1	9.39	2.07	100.7	102	83.4	116.8	89.8	107.3
XP_003716139.1	MGG_03740	RNA-binding protein 8A [Pyricularia oryzae 70-15]	21	3	3	3	160	17.1	6.54	2.29	87.5	103.1	88.2	98.2	115.4	107.6
XP_003711375.1	MGG_07471	uncharacterized protein MGG_07471 [Pyricularia oryzae 70-15]	10	2	2	2	210	23.5	8.22	3.05	112.3	95.4	97.7	83.6	111.9	99
XP_003710328.1	MGG_05462	tetratricopeptide repeat domain-containing protein [Pyricularia oryzae 70-15]	21	4	4	4	198	22	6.81	0	98.5	82.3	109.9	114	88.9	106.4
XP_003718091.1	MGG_00878	uncharacterized protein MGG_00878 [Pyricularia oryzae 70-15]	8	2	3	2	204	21.9	9.52	4.07	60.9	64.8	71.5	163.6	110.2	129
XP_003710821.1	MGG_04714	DNA-directed RNA polymerase II subunit RPB2 [Pyricularia oryzae 70-15]	4	4	4	4	1276	143.6	7.11	0
XP_016846051.1	MGG_10233	uncharacterized protein MGG_10233 [Pyricularia oryzae 70-15]	8	3	3	3	298	32	6.24	3.67	99.5	104.9	97.7	99.2	107.3	91.4
XP_003720498.1	MGG_10323	GTP-binding protein RHO3 [Pyricularia oryzae 70-15]	16	3	4	3	210	23.5	4.98	1.75	105.9	108.3	95.9	98	92.2	99.7
XP_003719570.1	MGG_04243	peptide methionine sulfoxide [Pyricularia oryzae 70-15]	14	3	4	3	208	23.4	7.59	1.68	96.3	101.6	93.5	117.9	89.4	101.3
XP_003714974.1	MGG_08021	HD family hydrolase [Pyricularia oryzae 70-15]	12	3	3	3	278	31	5.21	0	101.7	94.9	95.4	88.6	102.6	116.9
XP_003719694.1	MGG_04135	mitochondrial F1F0 ATP synthase subunit F [Pyricularia oryzae 70-15]	22	2	4	2	101	11.2	10.89	0	110.8	103	94.1	112.4	69.6	110.2
XP_003720634.1	MGG_17877	uncharacterized protein MGG_17877 [Pyricularia oryzae 70-15]	3	3	3	3	1283	141.5	5.96	1.83
XP_003710992.1	MGG_04469	cytochrome P450 97B3 [Pyricularia oryzae 70-15]	4	3	4	3	602	66.9	8.92	2.18	100.6	100.8	93.6	94	106.6	104.4
XP_003717112.1	MGG_06454	glutathione synthetase large subunit [Pyricularia oryzae 70-15]	9	3	3	3	553	60.4	6.23	1.7
XP_003715133.1	MGG_08163	30S ribosomal protein S14p/S29e [Pyricularia oryzae 70-15]	14	1	2	1	56	6.5	10.27	1.95	125.6	106.9	97.5	89.3	85.1	95.6
XP_003716251.1	MGG_03638	sorting nexin-4 [Pyricularia oryzae 70-15]	7	2	3	2	495	55.1	5.97	0
XP_003709994.1	MGG_09900	uncharacterized protein MGG_09900 [Pyricularia oryzae 70-15]	21	3	3	3	199	22	5.44	0
XP_003716333.1	MGG_03577	histone H2A [Pyricularia oryzae 70-15]	10	2	7	2	136	14.3	10.55	6.14	70.8	65.5	67.2	178.4	95.9	122.1
XP_003720029.1	MGG_03863	uncharacterized protein MGG_03863 [Pyricularia oryzae 70-15]	15	2	2	2	186	20	5.19	0
XP_003714838.1	MGG_01822	CMGC/MAPK/P38 protein kinase [Pyricularia oryzae 70-15]	11	3	3	3	357	41.1	5.86	0
XP_003718184.1	MGG_11491	transcription elongation factor SPT6 [Pyricularia oryzae 70-15]	3	3	3	3	1407	161.8	5.01	0
XP_003715572.1	MGG_07335	cAMP-dependent protein kinase regulatory subunit [Pyricularia oryzae 70-15]	12	4	4	4	390	42.2	5.14	3.3	101.1	107.9	106.5	85.5	94.8	104.1
XP_003715507.1	MGG_15895	cytochrome c oxidase polypeptide VI [Pyricularia oryzae 70-15]	20	2	2	2	167	18.4	5.63	0
XP_003714506.1	MGG_14791	uncharacterized protein MGG_14791 [Pyricularia oryzae 70-15]	12	4	4	4	396	41.8	6.46	2.04	102.5	81	103	82.4	111.6	119.3
XP_003718670.1	MGG_00406	mitochondrial import inner membrane translocase subunit tim-16 [Pyricularia oryzae 70-15]	22	3	3	3	146	16.1	9.23	2.26	87.8	95.7	103.7	95	119.8	98
XP_003712205.1	MGG_09535	ATPase GET3 [Pyricularia oryzae 70-15]	12	3	4	3	343	37.9	4.92	0
XP_003710024.1	MGG_09924	protoporphyrinogen oxidase [Pyricularia oryzae 70-15]	5	3	3	3	695	74.5	9.01	0	105.5	66.2	85.2	99.2	134.5	109.4
XP_003717266.1	MGG_06319	ubiquitin C-terminal hydrolase L3 [Pyricularia oryzae 70-15]	12	2	2	2	256	28.4	5.14	2.4
XP_003715481.1	MGG_07261	2-nitropropane dioxygenase [Pyricularia oryzae 70-15]	6	3	3	3	399	42	9.04	3.63	114.7	104.9	109.3	78.9	108.4	83.8
XP_003720251.1	MGG_09369	nuclear distribution protein pac-1a [Pyricularia oryzae 70-15]	7	3	3	3	461	50.8	7.85	1.65	84.6	78.7	93.3	104.4	119.3	119.7
XP_003717811.1	MGG_01123	pre-rRNA processing protein Rrp12 [Pyricularia oryzae 70-15]	3	3	3	3	1238	135.4	6.74	2.28
XP_003709096.1	MGG_02330	uncharacterized protein MGG_02330 [Pyricularia oryzae 70-15]	9	3	3	3	612	64.2	6.65	0	91.1	98.4	94.5	122.6	110.5	82.9
XP_003720397.1	MGG_09842	uncharacterized protein MGG_09842 [Pyricularia oryzae 70-15]	20	2	2	2	170	18.3	5.02	2.32
XP_003712531.1	MGG_05025	fatty acid transporter [Pyricularia oryzae 70-15]	4	2	2	2	631	70.8	8.25	2.04
XP_003717533.1	MGG_09978	sorting assembly machinery 50 kDa subunit [Pyricularia oryzae 70-15]	7	2	2	2	518	54.8	8.84	0
XP_003716668.1	MGG_03293	uncharacterized protein MGG_03293 [Pyricularia oryzae 70-15]	8	2	2	2	263	28.9	9.44	2.22	111.8	113.1	112.6	100.5	84.9	77.1
XP_003711384.1	MGG_07478	LCCL domain-containing protein [Pyricularia oryzae 70-15]	6	3	3	3	704	77.2	9.26	0
XP_003718944.1	MGG_00177	uncharacterized protein MGG_00177 [Pyricularia oryzae 70-15]	5	2	2	2	390	43.1	6.61	0	100.4	108.1	86.2	97.1	113.7	94.5
XP_003714060.1	MGG_01176	D-xylulose reductase A [Pyricularia oryzae 70-15]	10	4	4	4	361	38.1	6.13	0	100.7	100.5	95.7	100.4	104.9	97.8
XP_003718541.1	MGG_17439	deoxyuridine 5'-triphosphate nucleotidohydrolase [Pyricularia oryzae 70-15]	23	3	5	3	190	20.1	5.66	0	116.9	63.4	57.4	101	158.3	102.9
XP_003713512.1	MGG_04413	uncharacterized protein MGG_04413 [Pyricularia oryzae 70-15]	4	2	3	2	669	74	6.25	2.11
XP_003715196.1	MGG_15837	uncharacterized protein MGG_15837 [Pyricularia oryzae 70-15]	5	2	2	2	329	36.3	9.04	3.88	106.6	96.7	101.2	99.9	87.3	108.3
XP_003709883.1	MGG_09253	H/ACA ribonucleoprotein complex subunit 3 [Pyricularia oryzae 70-15]	30	2	2	2	67	7.7	10.29	2	107.8	103.3	111.5	101.5	84.6	91.2
XP_003719946.1	MGG_03920	inositolphosphorylceramide-B C-26 hydroxylase [Pyricularia oryzae 70-15]	13	3	3	3	384	43.9	6.74	0
XP_003710943.1	MGG_04544	F1F0 ATP synthase assembly protein Atp11 [Pyricularia oryzae 70-15]	15	3	3	3	345	38.2	8.91	2.12
XP_003720357.1	MGG_17828	uncharacterized protein MGG_17828 [Pyricularia oryzae 70-15]	9	2	3	2	358	38.2	6.87	0
XP_003716043.1	MGG_13986	Delta(14)-sterol reductase [Pyricularia oryzae 70-15]	7	4	5	4	480	54	8.79	6.28	95.6	91.9	91.2	108.5	102.4	110.2
XP_003719919.1	MGG_12107	alpha-acetolactate decarboxylase [Pyricularia oryzae 70-15]	13	2	2	2	251	27	5.22	2.45	96.9	95.3	100.5	114	96	97.3
XP_003718974.1	MGG_00153	sphingolipid long chain base-responsive protein LSP1 [Pyricularia oryzae 70-15]	7	2	3	2	361	40.4	5.77	2.02
XP_003711486.1	MGG_07571	LysM domain-containing protein [Pyricularia oryzae 70-15]	9	1	2	1	142	15.3	5	0
XP_003711554.1	MGG_07629	uncharacterized protein MGG_07629 [Pyricularia oryzae 70-15]	10	3	3	3	631	69.2	6.11	0
XP_003712835.1	MGG_05276	prephenate dehydrogenase [Pyricularia oryzae 70-15]	6	3	3	3	452	50.6	7.09	0	90.2	75.3	97.3	110.6	126.6	100.1
XP_003716396.1	MGG_03523	GPI transamidase component GAA1 [Pyricularia oryzae 70-15]	4	3	3	3	606	67.3	6.96	2.66	88.7	85.6	91.4	131.8	101.6	100.9
XP_003713510.1	MGG_04412	translocation protein sec66 [Pyricularia oryzae 70-15]	6	2	2	2	262	28.7	6.81	4.69	108.9	106.5	96.5	100.3	93.9	94
XP_003720695.1	MGG_02997	peptidyl-prolyl cis-trans isomerase-like 1 [Pyricularia oryzae 70-15]	21	3	3	3	159	17.2	6.93	0	89.2	87.5	92.5	101.8	131.2	97.7
XP_003716780.1	MGG_03203	54S ribosomal protein L16 [Pyricularia oryzae 70-15]	8	2	2	2	251	28	10.87	2.48	114.5	80.8	78.6	93.1	129.3	103.8
XP_003714818.1	MGG_01807	NEDD8-conjugating enzyme UBC12 [Pyricularia oryzae 70-15]	13	2	2	2	184	20.9	8.68	2.43
XP_003715331.1	MGG_07136	nucleolar GTP-binding protein 1 [Pyricularia oryzae 70-15]	5	3	3	3	659	74.7	9.25	0
XP_003719157.1	MGG_08814	dihydroorotate dehydrogenase [Pyricularia oryzae 70-15]	9	3	3	3	514	54	9.36	0
XP_003715531.1	MGG_07302	hypothetical protein, variant [Pyricularia oryzae 70-15]	5	2	2	2	629	66.9	5.67	2.1
XP_003716977.1	MGG_12797	uncharacterized protein MGG_12797 [Pyricularia oryzae 70-15]	14	4	5	4	222	23.2	10.21	2.31	101.9	93.6	91.3	98.9	109.7	104.6
XP_003714022.1	MGG_08983	catechol 1,2-dioxygenase 1 [Pyricularia oryzae 70-15]	17	4	4	4	319	36.1	5.66	1.87	88.1	103.3	83.6	110.5	112.8	101.7
XP_003715686.1	MGG_08374	uncharacterized protein MGG_08374 [Pyricularia oryzae 70-15]	8	3	3	3	399	42.7	5.62	0	96.8	90.6	98.6	105.4	107.3	101.4
XP_003718515.1	MGG_00537	ammonium transporter MEP1 [Pyricularia oryzae 70-15]	6	2	2	2	520	56.8	6.23	0
XP_003719483.1	MGG_04325	uncharacterized protein MGG_04325 [Pyricularia oryzae 70-15]	11	2	3	2	281	29.6	8.37	2.18	103.9	109.6	113.3	89.8	91.8	91.5
XP_003718225.1	MGG_00770	uncharacterized protein MGG_00770 [Pyricularia oryzae 70-15]	5	3	3	3	582	65.4	5.48	1.77
XP_003712764.1	MGG_05217	uncharacterized protein MGG_05217 [Pyricularia oryzae 70-15]	3	2	2	2	674	72.5	5.35	2.11	113.6	59.5	111.1	47.1	162.9	105.7
XP_003709254.1	MGG_02460	ribosome biogenesis protein YTM1 [Pyricularia oryzae 70-15]	5	2	2	2	484	52.2	8.12	0
XP_003721079.1	MGG_12614	uncharacterized protein MGG_12614 [Pyricularia oryzae 70-15]	35	3	3	3	125	13.7	9.61	0	74.9	54.5	57.1	128.8	90.8	194
XP_003719378.1	MGG_14970	carnitinyl-CoA dehydratase [Pyricularia oryzae 70-15]	11	3	3	3	282	30.3	7.9	1.83	82.4	87.5	80.1	130.4	103.1	116.4
XP_003711445.1	MGG_07532	mitochondrial membrane protein Pet127 [Pyricularia oryzae 70-15]	3	3	3	3	1171	130.1	5.5	0
XP_003714423.1	MGG_01466	uncharacterized protein MGG_01466 [Pyricularia oryzae 70-15]	12	3	3	3	367	38.2	8.47	1.87	108.2	108.9	110.8	112.6	73.4	86
XP_003714381.1	MGG_01432	uncharacterized protein MGG_01432 [Pyricularia oryzae 70-15]	12	3	3	3	421	45.9	5.07	0
XP_003721266.1	MGG_12671	uncharacterized protein MGG_12671 [Pyricularia oryzae 70-15]	24	2	3	2	148	17.3	6.58	0
XP_003717984.1	MGG_00966	uncharacterized protein MGG_00966 [Pyricularia oryzae 70-15]	9	4	4	4	443	48.4	6.34	2.09	110.8	114.8	121.7	75.5	84.8	92.4
XP_003714314.1	MGG_01377	uncharacterized protein MGG_01377 [Pyricularia oryzae 70-15]	11	1	3	1	145	16.6	5.48	0
XP_003714667.1	MGG_01679	ThiJ/PfpI family protein [Pyricularia oryzae 70-15]	8	2	2	2	231	25	5.52	3.42	111.1	110.2	109.9	94.4	79.4	95
XP_003711874.1	MGG_06025	Yip1 domain-containing protein [Pyricularia oryzae 70-15]	8	2	2	2	317	34.1	4.67	1.64	106.5	105.9	78.8	110.8	107.7	90.3
XP_003710132.1	MGG_10522	uncharacterized protein MGG_10522 [Pyricularia oryzae 70-15]	6	2	2	2	400	44	9.42	2.13	96.6	103.7	99.6	110.5	95.3	94.3
XP_003717239.1	MGG_14848	prefoldin [Pyricularia oryzae 70-15]	18	2	2	2	150	16.4	7.34	2.03
XP_003713340.1	MGG_10440	endoribonuclease L-PSP [Pyricularia oryzae 70-15]	17	2	3	2	128	13.9	5	2.08	114.3	113	95.1	100.9	91.5	85.3
XP_003708840.1	MGG_02074	potassium/sodium efflux P-type ATPase [Pyricularia oryzae 70-15]	5	4	4	4	1096	120.2	6.37	0	69.1	61.6	68.4	117.3	160.8	122.9
XP_003713881.1	MGG_08858	GDP-mannose transporter [Pyricularia oryzae 70-15]	5	1	1	1	394	42.4	9.01	2.94	100.9	84	90	121.3	92.1	111.6
XP_003710042.1	MGG_14550	uncharacterized protein MGG_14550 [Pyricularia oryzae 70-15]	5	2	2	2	299	31.3	6.28	4.21	89.1	108	92.2	83.5	118.8	108.4
XP_003713153.1	MGG_07910	dienelactone hydrolase [Pyricularia oryzae 70-15]	9	2	2	2	262	28.1	8.29	1.89	95.6	101.3	92.4	92.4	115.4	102.9
XP_003712752.1	MGG_05207	protein phosphatase 2C [Pyricularia oryzae 70-15]	6	2	2	2	561	58.7	5.97	0
XP_003711016.1	MGG_04399	uncharacterized protein MGG_04399 [Pyricularia oryzae 70-15]	5	2	2	2	332	36.2	9.1	2.35	91	89.3	92.5	112.9	107	107.2
XP_003709762.1	MGG_07005	uncharacterized protein MGG_07005 [Pyricularia oryzae 70-15]	6	2	2	2	283	27.9	4.21	3.98	65.6	60.7	55.3	180.8	110.4	127.2
XP_003721190.1	MGG_02606	uncharacterized protein MGG_02606 [Pyricularia oryzae 70-15]	19	1	2	1	63	7.2	9.7	4.24	75.7	83	73.1	117.9	131.6	118.8
XP_003712845.1	MGG_16900	uncharacterized protein MGG_16900 [Pyricularia oryzae 70-15]	6	3	3	3	509	55	6.34	0	104	95	81.2	97.2	125.6	96.9
XP_003714498.1	MGG_01524	60S ribosomal protein L3 [Pyricularia oryzae 70-15]	3	1	2	1	413	45.4	9.07	0
XP_003717766.1	MGG_01156	uncharacterized protein MGG_01156 [Pyricularia oryzae 70-15]	2	2	2	2	943	100	9.77	4.06	103.8	101.3	104.4	100.9	88.4	101.3
XP_003712637.1	MGG_05111	uncharacterized protein MGG_05111 [Pyricularia oryzae 70-15]	10	3	3	3	406	43.6	5.14	0	97.1	116.5	89.5	117.5	87.8	91.5
XP_003714763.1	MGG_01762	AP-2 complex subunit sigma [Pyricularia oryzae 70-15]	13	2	3	2	143	16.8	5.59	0	100	93.6	86.8	103	91.8	124.7
XP_003712357.1	MGG_04876	succinate dehydrogenase cytochrome B subunit [Pyricularia oryzae 70-15]	11	2	2	2	184	20.1	10.96	2.64	56.7	42.5	41.4	126.7	191.4	141.2
XP_003718181.1	MGG_00803	CAMK/CAMKL/AMPK protein kinase [Pyricularia oryzae 70-15]	3	2	2	2	803	89	7.01	0
XP_003719846.1	MGG_04004	vacuolar protein 8 [Pyricularia oryzae 70-15]	3	2	2	2	559	60.1	4.89	3.92	109.8	89.1	79	109	98.2	114.9
XP_003719338.1	MGG_01924	benzoate 4-monooxygenase cytochrome P450 [Pyricularia oryzae 70-15]	5	2	3	2	536	59.5	7.65	0
XP_003713440.1	MGG_10825	54S ribosomal protein L49 [Pyricularia oryzae 70-15]	8	2	2	2	236	25.4	10.21	1.7	79.5	80.1	84.7	105.5	127	123.3
XP_003716900.1	MGG_06627	defective in Cullin neddylation protein 1 [Pyricularia oryzae 70-15]	9	2	3	2	281	31.2	5.36	0
XP_003710648.1	MGG_05737	uncharacterized protein MGG_05737 [Pyricularia oryzae 70-15]	17	2	2	2	109	11.6	5.06	3.7	101.2	105.6	110.8	106.2	91.9	84.3
XP_003719057.1	MGG_00081	uncharacterized protein MGG_00081 [Pyricularia oryzae 70-15]	16	2	3	2	189	19.6	5.2	0
XP_003710721.1	MGG_14303	beta-xylosidase [Pyricularia oryzae 70-15]	2	1	1	1	546	62.2	5.78	2.56	103.8	90.6	83.4	90.5	126.9	104.8
XP_003718048.1	MGG_00913	uncharacterized protein MGG_00913 [Pyricularia oryzae 70-15]	3	2	2	2	578	61.1	9.61	3.46	86.8	94.3	103.5	98.8	107.5	109.2
XP_003716995.1	MGG_06547	tartrate dehydrogenase/decarboxylase ttuC [Pyricularia oryzae 70-15]	11	3	3	3	360	39.2	5.73	0
XP_003716882.1	MGG_12775	voltage-gated K+ channel beta subunit [Pyricularia oryzae 70-15]	5	2	3	1	353	39.6	6.67	4.72	108.2	104.7	111.6	107.2	73.6	94.7
XP_003720605.1	MGG_03070	epoxide hydrolase domain-containing protein [Pyricularia oryzae 70-15]	7	2	2	2	410	46.5	6.18	0
XP_003715535.1	MGG_12396	uncharacterized protein MGG_12396 [Pyricularia oryzae 70-15]	16	2	2	2	122	13.3	5.97	2.16	95.8	102.8	95	95.4	108.1	102.9
XP_003716341.1	MGG_03572	uncharacterized protein MGG_03572 [Pyricularia oryzae 70-15]	17	2	2	2	127	13.8	9.88	1.8	111	101	116.4	109.5	85.1	76.9
XP_003709328.1	MGG_02520	uncharacterized protein MGG_02520 [Pyricularia oryzae 70-15]	10	3	3	3	406	40.8	6.23	2.02	85	91.2	83.1	106.6	126.2	107.7
XP_003709603.1	MGG_06876	clathrin light chain [Pyricularia oryzae 70-15]	9	2	2	2	234	25.5	4.54	1.85	81	80.5	85.1	112.7	125.6	115.2
XP_003721068.1	MGG_02697	serologically defined colon cancer antigen 1 [Pyricularia oryzae 70-15]	1	2	11	2	1074	117.5	5.45	9.79	56.1	102.1	168.1	69.3	131.7	72.8
XP_003713724.1	MGG_04772	uncharacterized protein MGG_04772 [Pyricularia oryzae 70-15]	42	3	3	3	92	10.3	9.44	2.37	90.1	91.2	95.7	114.1	99.8	109.1
XP_003713628.1	MGG_04616	epsin-1 [Pyricularia oryzae 70-15]	9	3	3	3	587	65.5	6.19	0
XP_003717890.1	MGG_01049	uncharacterized protein MGG_01049 [Pyricularia oryzae 70-15]	17	3	3	3	233	25	5.97	0	84.6	105.2	90.7	81.8	141.7	96
XP_003717762.1	MGG_01159	histone H3 [Pyricularia oryzae 70-15]	16	3	5	3	136	15.4	11.15	6.61	97.2	95.1	90.2	113.7	101.5	102.3
XP_003717049.1	MGG_06510	cytochrome b5 [Pyricularia oryzae 70-15]	14	2	2	2	139	14.9	4.79	2.27	75.6	77.1	78.4	96.4	140	132.6
XP_003715514.1	MGG_07287	lysophospholipase Plb3 [Pyricularia oryzae 70-15]	3	2	2	2	674	72.2	7.56	0
XP_003714696.1	MGG_01702	MAP kinase activator [Pyricularia oryzae 70-15]	3	2	2	2	621	69	5.58	0
XP_003712907.1	MGG_07704	carboxypeptidase A [Pyricularia oryzae 70-15]	6	2	2	2	443	48.2	6.38	2.19	117.6	93.8	109.1	103.7	85.5	90.2
XP_003714841.1	MGG_01824	Pro-apoptotic serine protease NMA111 [Pyricularia oryzae 70-15]	2	3	3	3	1117	122.5	5.9	1.96	92.6	100	111.5	97.8	106.2	92
XP_003709675.1	MGG_06935	40S ribosomal protein S9 [Pyricularia oryzae 70-15]	7	2	2	2	307	34.2	10.67	1.75	100.2	96.4	97.8	94.9	121.9	88.8
XP_003716870.1	MGG_03129	U3 small nucleolar RNA-associated protein 15 [Pyricularia oryzae 70-15]	4	2	2	2	555	60.3	9.39	0
XP_003718262.1	MGG_00738	zinc-binding alcohol dehydrogenase domain-containing protein 2 [Pyricularia oryzae 70-15]	8	2	2	2	343	36.7	5.6	1.77	100.3	90.1	91	60	146.3	112.3
XP_003718677.1	MGG_00399	uncharacterized protein MGG_00399 [Pyricularia oryzae 70-15]	13	3	3	3	436	47.8	6.01	0	109.1	90.8	95.2	83.2	123.7	97.9
XP_003713864.1	MGG_08844	RING-box protein 1 [Pyricularia oryzae 70-15]	8	1	2	1	119	13.2	7.27	2.02	113.1	112.9	98.2	81.6	98.5	95.8
XP_003721267.1	MGG_12672	uncharacterized protein MGG_12672 [Pyricularia oryzae 70-15]	4	2	2	2	545	57.6	9.03	0	112	120.8	109.9	91.5	84.5	81.3
XP_003711822.1	MGG_05977	signal recognition particle protein [Pyricularia oryzae 70-15]	7	3	3	3	510	55.1	9.41	0	97.8	95.9	88.2	85.9	114.6	117.6
XP_003718007.1	MGG_00943	ethanolamine-phosphate cytidylyltransferase [Pyricularia oryzae 70-15]	7	3	3	3	447	50.1	5.73	1.91	99.1	103.9	99.4	100.6	102.7	94.3
XP_003717180.1	MGG_06391	GPI mannosyltransferase 3 [Pyricularia oryzae 70-15]	2	1	2	1	616	69	7.2	2.69
XP_003718335.1	MGG_00679	uncharacterized protein MGG_00679 [Pyricularia oryzae 70-15]	8	3	3	3	521	56.2	8.78	1.61	84	98.7	93	109.1	122.2	93
XP_003716143.1	MGG_03736	multidrug resistance-associated protein 1 [Pyricularia oryzae 70-15]	2	3	3	3	1571	173.5	6.87	1.66	67.2	86.3	88.8	105.5	122.3	129.9
XP_003720752.1	MGG_02955	IMP-specific 5'-nucleotidase 1 [Pyricularia oryzae 70-15]	8	2	2	2	392	43.6	5.62	1.6	102.6	91.6	108.6	101.4	100.7	95
XP_003712004.1	MGG_06133	C-4 methylsterol oxidase [Pyricularia oryzae 70-15]	3	1	2	1	309	36.1	7.31	4.28	98.7	81.4	92.9	101.3	120.4	105.3
XP_003714239.1	MGG_15668	uncharacterized protein MGG_15668 [Pyricularia oryzae 70-15]	5	3	3	3	591	66.5	7.78	0	102.9	108.5	105.9	101.2	94.5	87
XP_003719617.1	MGG_04204	guanine nucleotide-binding protein alpha-2 subunit [Pyricularia oryzae 70-15]	6	2	3	2	356	41.3	5.91	3.58	102.4	77	92.4	128.3	113.4	86.5
XP_003713396.1	MGG_10492	carnitine/acyl carnitine carrier [Pyricularia oryzae 70-15]	6	2	2	2	345	35.9	9.7	0
XP_003719945.1	MGG_12101	RNA splicing factor Pad-1 [Pyricularia oryzae 70-15]	5	2	2	2	564	63.3	9.82	0
XP_003715098.1	MGG_08135	uncharacterized protein MGG_08135 [Pyricularia oryzae 70-15]	3	3	3	3	1124	125.6	9.16	0
XP_003719573.1	MGG_04241	uncharacterized protein MGG_04241 [Pyricularia oryzae 70-15]	6	3	3	3	419	45.6	7.27	2.26	105.2	106	103	95.9	92	97.9
XP_003713561.1	MGG_04514	glycolipid 2-alpha-mannosyltransferase [Pyricularia oryzae 70-15]	5	2	3	2	426	50.1	6.92	0
XP_003719485.1	MGG_04323	uncharacterized protein MGG_04323 [Pyricularia oryzae 70-15]	22	3	3	3	243	25.4	6.54	0	90.2	73	106.8	129	115.8	85.2
XP_003713610.1	MGG_04586	riboflavin synthase [Pyricularia oryzae 70-15]	14	3	3	3	214	22.8	5.05	2.22	95	94.2	100.9	102.2	106.8	100.8
XP_003716243.1	MGG_03646	serine/threonine-protein phosphatase dullard [Pyricularia oryzae 70-15]	2	1	2	1	505	54.3	5.96	0
XP_003711449.1	MGG_07536	vacuolar aminopeptidase 1 [Pyricularia oryzae 70-15]	2	1	2	1	621	66	6.95	2.16
XP_003714388.1	MGG_01438	cyclohexadienyl dehydratase [Pyricularia oryzae 70-15]	9	2	3	2	261	28.6	5.64	0	112.4	104.5	108.4	95.3	82.6	96.8
XP_003720276.1	MGG_09349	uncharacterized protein MGG_09349 [Pyricularia oryzae 70-15]	19	3	3	3	180	19	8.34	4.03	78.4	73.7	66.4	115.4	134.6	131.6
XP_003715902.1	MGG_10676	ADP-ribosylation factor 6 [Pyricularia oryzae 70-15]	20	3	3	2	186	20.9	9.35	2.33
XP_003712648.1	MGG_05120	uncharacterized protein MGG_05120 [Pyricularia oryzae 70-15]	6	2	4	2	391	43.4	7.11	1.72	115.7	100.9	103.9	75.8	110.6	93.1
XP_003711933.1	MGG_13219	uncharacterized protein MGG_13219 [Pyricularia oryzae 70-15]	3	2	2	2	942	104.5	5.87	1.81	93.9	112.2	88.1	92.6	102.6	110.7
XP_003718839.1	MGG_17486	uncharacterized protein MGG_17486 [Pyricularia oryzae 70-15]	4	2	2	2	799	86	5.83	0	102.3	95.7	119.6	90.1	87.7	104.7
XP_003716236.1	MGG_03652	CSN12 [Pyricularia oryzae 70-15]	7	2	2	2	451	51.3	8.43	2.49
XP_003710576.1	MGG_05677	glutathione S-transferase I [Pyricularia oryzae 70-15]	9	3	3	3	285	32.1	7.18	0	105.5	101.2	102.2	105.6	90.4	95.1
XP_003714062.1	MGG_01178	beta-mannosidase [Pyricularia oryzae 70-15]	3	3	3	3	858	97.8	5.26	0
XP_003715456.1	MGG_07237	uncharacterized protein MGG_07237 [Pyricularia oryzae 70-15]	20	2	2	2	121	13.7	5.43	0
XP_003718725.1	MGG_00356	splicing factor 3B subunit 1 [Pyricularia oryzae 70-15]	2	2	2	2	1215	135.3	5.96	1.76	97.8	85	77.5	119.9	117.1	102.8
XP_003721103.1	MGG_02671	uncharacterized protein MGG_02671 [Pyricularia oryzae 70-15]	14	2	3	2	143	16	5.91	1.71	89.5	80.3	75.4	110.1	137	107.7
XP_003720867.1	MGG_12580	uncharacterized protein MGG_12580 [Pyricularia oryzae 70-15]	4	3	3	3	845	93.1	6.34	1.69	110.1	127.5	107	72.4	93.8	89.1
XP_003719850.1	MGG_12128	calcium influx-promoting protein ehs1 [Pyricularia oryzae 70-15]	3	2	3	2	608	66.4	5.52	0	89.7	83.2	87.7	85.2	127.7	126.5
XP_003720020.1	MGG_03870	minor extracellular protease vpr [Pyricularia oryzae 70-15]	4	3	3	3	917	97.7	6.18	0	89.2	99.8	85.2	106.6	115	104.2
XP_003715383.1	MGG_07179	rhizopuspepsin-3 [Pyricularia oryzae 70-15]	5	2	2	2	523	55.2	7.23	1.61	121.3	139.4	133.9	66.4	70	68.9
XP_003717099.1	MGG_06465	uncharacterized protein MGG_06465 [Pyricularia oryzae 70-15]	1	2	2	2	1528	170.1	6.09	0	109.4	114.9	98.1	84.1	87.5	105.9
XP_003715474.1	MGG_07255	E3 ubiquitin-protein ligase hulA [Pyricularia oryzae 70-15]	2	2	2	2	816	92.5	6.89	0	100	96.3	113.5	99.5	92	98.8
XP_003719961.1	MGG_03911	serine/threonine-protein phosphatase ppe1 [Pyricularia oryzae 70-15]	6	2	2	2	395	43.5	5.31	0	83.2	93.1	95.3	104.5	102.4	121.5
XP_003710321.1	MGG_05456	uncharacterized protein MGG_05456 [Pyricularia oryzae 70-15]	9	1	1	1	194	18	7.5	0
XP_003714069.1	MGG_11279	synaptojanin-1 [Pyricularia oryzae 70-15]	3	2	2	2	704	79.5	9.33	0	71.2	87.9	102	110.2	120.6	108.1
XP_003712365.1	MGG_04884	mitochondrial export translocase Oxa1 [Pyricularia oryzae 70-15]	3	2	2	1	521	55.9	9.73	4.42	96.9	92.2	85.9	107.6	112.7	104.6
XP_003717150.1	MGG_06418	uncharacterized protein MGG_06418 [Pyricularia oryzae 70-15]	6	3	4	3	545	61.6	5.4	0	128.1	120.3	120.1	62	70.8	98.7
XP_003711795.1	MGG_05957	50S ribosomal protein L1 [Pyricularia oryzae 70-15]	11	3	3	3	298	32.8	9.94	0	94.7	92.4	97.3	100	105.5	110.1
XP_003712488.1	MGG_04988	chromosome segregation protein sudA [Pyricularia oryzae 70-15]	2	2	2	2	1204	138	6.9	0	93.7	77.5	104.9	105.9	98.9	119.1
XP_003714214.1	MGG_01291	glycerol-3-phosphate O-acyltransferase 1 [Pyricularia oryzae 70-15]	4	3	3	3	789	88.2	9.77	0	102.1	114.8	110.3	82.4	101.5	88.9
XP_003720563.1	MGG_03109	uncharacterized protein MGG_03109 [Pyricularia oryzae 70-15]	10	3	3	3	419	44.1	9.51	0
XP_003714180.1	MGG_01267	uncharacterized protein MGG_01267 [Pyricularia oryzae 70-15]	28	2	2	2	105	12.1	8.4	0
XP_003715562.1	MGG_07327	asparagine-rich protein [Pyricularia oryzae 70-15]	3	2	2	2	629	66.8	7.05	2.29	91.1	86.9	90	96.6	127.6	107.9
XP_003711760.1	MGG_13253	uncharacterized protein MGG_13253 [Pyricularia oryzae 70-15]	3	2	3	2	662	73.4	7.3	2.42	101.7	91.3	88.6	92.3	122	104.2
XP_003714486.1	MGG_15723	ferrochelatase [Pyricularia oryzae 70-15]	8	2	2	2	438	48.1	8.53	0
XP_003710731.1	MGG_14297	adenosylmethionine decarboxylase [Pyricularia oryzae 70-15]	4	1	2	1	478	52.1	5	0
XP_003711673.1	MGG_05849	uncharacterized protein MGG_05849 [Pyricularia oryzae 70-15]	7	2	2	2	273	30.7	9.23	2.06	105.3	94.9	97	90.5	108.8	103.4
XP_003719417.1	MGG_17618	uncharacterized protein MGG_17618 [Pyricularia oryzae 70-15]	5	1	2	1	297	32.5	6.55	0
XP_003710923.1	MGG_04558	pre-mRNA-processing factor 39 [Pyricularia oryzae 70-15]	3	2	2	2	586	68.1	5.47	0	87.6	92.6	105.7	105.1	103.2	105.8
XP_003712454.1	MGG_04958	vacuolar protein sorting-associated protein 27 [Pyricularia oryzae 70-15]	3	2	2	2	713	78	6.71	0	92	68	90.5	84.9	163.8	100.8
XP_003711978.1	MGG_06111	mitotic checkpoint protein BUB3 [Pyricularia oryzae 70-15]	9	2	2	2	352	38.3	5.77	0
XP_003710502.1	MGG_05617	ankyrin repeat domain-containing protein [Pyricularia oryzae 70-15]	13	2	2	2	242	26	5.85	0
XP_003709839.1	MGG_09219	uncharacterized protein MGG_09219 [Pyricularia oryzae 70-15]	13	3	3	3	310	31.9	8.16	0	91.3	103.6	104.5	105.1	91.9	103.6
XP_003716880.1	MGG_03121	uncharacterized protein MGG_03121 [Pyricularia oryzae 70-15]	3	2	2	2	766	86.2	6.8	1.95	101.5	122.4	119.1	82	88.1	86.8
XP_003710981.1	MGG_13816	uncharacterized protein MGG_13816 [Pyricularia oryzae 70-15]	8	2	2	2	257	28.3	4.56	0	89.3	84.7	90.5	105.4	117.4	112.8
XP_003715765.1	MGG_08312	uncharacterized protein MGG_08312 [Pyricularia oryzae 70-15]	4	2	2	2	792	86.3	5.73	0
XP_003718308.1	MGG_11505	uncharacterized protein MGG_11505 [Pyricularia oryzae 70-15]	7	2	2	2	304	34	5.86	0
XP_003712802.1	MGG_05246	alpha-L-rhamnosidase A [Pyricularia oryzae 70-15]	3	2	2	2	733	79.3	5.8	0
XP_003718592.1	MGG_00472	transcriptional activator hap5 [Pyricularia oryzae 70-15]	10	3	3	3	270	29.6	6.58	0	86.5	86.3	99.4	101.7	119	107.1
XP_003717747.1	MGG_14352	acetyltransferase [Pyricularia oryzae 70-15]	13	2	2	2	187	20.7	5.15	0
XP_003709273.1	MGG_02478	uncharacterized protein MGG_02478 [Pyricularia oryzae 70-15]	3	1	2	1	575	61.4	5.35	0
XP_003717750.1	MGG_14350	ribosome assembly protein RRB1 [Pyricularia oryzae 70-15]	3	2	2	2	517	56	4.65	4.05	81.4	83.8	88.1	98.4	131.4	116.9
XP_003712597.1	MGG_16862	uncharacterized protein MGG_16862 [Pyricularia oryzae 70-15]	5	1	1	1	246	27.3	8.7	2.49	77.9	87.1	86.4	128.9	101.8	118
XP_003717329.1	MGG_06263	uncharacterized protein MGG_06263 [Pyricularia oryzae 70-15]	11	2	2	2	172	19.6	7.49	0	100.9	93	121.1	102.4	92	90.7
XP_003713648.1	MGG_11377	mitochondrial 37S ribosomal protein S8 [Pyricularia oryzae 70-15]	13	2	2	2	161	17.6	9.72	2.03	127.6	110.2	106.8	94.2	79.3	81.9
XP_003719170.1	MGG_08801	exopolyphosphatase [Pyricularia oryzae 70-15]	12	2	2	2	417	46.9	5.68	0
XP_003711416.1	MGG_07504	uncharacterized protein MGG_07504 [Pyricularia oryzae 70-15]	16	3	3	3	192	20.4	7.49	2.36	74	88.5	69	113.1	134.4	120.9
XP_003718217.1	MGG_00776	Fe-S cluster assembly protein DRE2 [Pyricularia oryzae 70-15]	11	2	2	2	327	34.2	4.84	0	117.4	126.1	119.5	75.4	74.2	87.4
XP_003718505.1	MGG_00546	60S ribosomal protein L44 [Pyricularia oryzae 70-15]	14	2	2	2	106	12.1	10.32	4.14	91.1	91.7	99.2	105.2	112	100.8
XP_003714978.1	MGG_08025	uncharacterized protein MGG_08025 [Pyricularia oryzae 70-15]	1	1	1	1	1664	173.4	5.49	0
XP_003712181.1	MGG_09560	uncharacterized protein MGG_09560 [Pyricularia oryzae 70-15]	2	2	2	2	1272	143.3	5.83	2.01	114.5	99.1	114.7	96.1	85.9	89.6
XP_003715290.1	MGG_07097	MOSC domain-containing protein [Pyricularia oryzae 70-15]	4	2	2	2	454	51.3	7.46	0	82.3	103.5	75.5	94.3	154.7	89.6
XP_003721014.1	MGG_02742	protein transporter Sec61 subunit gamma [Pyricularia oryzae 70-15]	30	2	2	2	70	7.8	8	1.72	100.4	97.8	102.2	116.1	85.6	98
XP_003712119.1	MGG_05804	phospholipase D p1 [Pyricularia oryzae 70-15]	4	2	2	2	857	98.5	5.81	0
XP_003709622.1	MGG_16203	SMC1A protein [Pyricularia oryzae 70-15]	1	2	2	2	1259	144.3	5.54	3.92	80	84.2	81.9	98.6	141.3	114
XP_003714964.1	MGG_15339	uncharacterized protein MGG_15339 [Pyricularia oryzae 70-15]	2	3	3	3	1233	133.9	6.43	0	92.1	92.5	106.4	80.2	102.5	126.3
XP_003714530.1	MGG_14795	uncharacterized protein MGG_14795 [Pyricularia oryzae 70-15]	3	1	2	1	477	53	9.76	0
XP_003710557.1	MGG_05660	uridine nucleosidase [Pyricularia oryzae 70-15]	7	2	2	2	384	40.8	5.41	0
XP_003717038.1	MGG_12814	uncharacterized protein MGG_12814 [Pyricularia oryzae 70-15]	6	2	2	2	576	62.1	5.16	0	133.8	109.2	109.1	72.5	94	81.4
XP_003717042.1	MGG_14854	fmp52-2 [Pyricularia oryzae 70-15]	5	1	2	1	243	25.4	9.5	0	112.9	75.1	95.9	121.7	103.9	90.5
XP_003711694.1	MGG_05864	exo-beta-D-glucosaminidase [Pyricularia oryzae 70-15]	2	2	2	2	956	104.9	5.81	1.89	91.5	87.4	105.6	121.6	86.9	107
XP_003717606.1	MGG_17274	uncharacterized protein MGG_17274 [Pyricularia oryzae 70-15]	10	2	4	2	215	24.2	6.35	1.6
XP_016845953.1	MGG_09156	ent-kaurene oxidase [Pyricularia oryzae 70-15]	4	1	1	1	494	54.4	8.13	2.01
XP_003718390.1	MGG_11535	neutral ceramidase [Pyricularia oryzae 70-15]	4	2	2	2	770	83.1	5.47	0
XP_003720444.1	MGG_09798	uncharacterized protein MGG_09798 [Pyricularia oryzae 70-15]	6	3	3	3	627	68.2	5.58	1.68	85.6	100.1	86.7	82.6	132.7	112.4
XP_003721070.1	MGG_02695	cysteine proteinase 1 [Pyricularia oryzae 70-15]	5	2	3	2	507	57	6.57	0
XP_003710984.1	MGG_04476	FK506-binding protein 4 [Pyricularia oryzae 70-15]	12	3	3	3	485	52.2	4.56	0	131.2	113.4	123.1	78.6	63.5	90.3
XP_003709416.1	MGG_06705	uncharacterized protein MGG_06705 [Pyricularia oryzae 70-15]	7	1	1	1	160	18	4.7	3.11	75.9	99.1	94.2	80.1	147.7	103
XP_003719775.1	MGG_17696	uncharacterized protein MGG_17696 [Pyricularia oryzae 70-15]	5	3	3	3	677	74.9	5.87	0	96.8	97.9	102.7	77.2	128.8	96.6
XP_003710501.1	MGG_05616	pre-mRNA-splicing factor prp46 [Pyricularia oryzae 70-15]	6	3	3	3	510	55.8	9.14	0
XP_003717113.1	MGG_06453	uncharacterized protein MGG_06453, partial [Pyricularia oryzae 70-15]	14	2	2	2	206	23.2	10.48	0
XP_016846041.1	MGG_14184	uncharacterized protein MGG_14184 [Pyricularia oryzae 70-15]	8	2	2	2	328	36.6	6.83	0
XP_003712688.1	MGG_12929	glyoxylate reductase [Pyricularia oryzae 70-15]	8	2	2	2	342	35.9	6.35	0	95.6	105.1	119.1	83.6	99.5	97.1
XP_003719719.1	MGG_04112	uncharacterized protein MGG_04112 [Pyricularia oryzae 70-15]	2	1	2	1	460	50.4	9.39	0
XP_003712926.1	MGG_15244	prenylated Rab acceptor 1 [Pyricularia oryzae 70-15]	12	2	2	2	176	19.6	7.18	0	91.2	85.6	102	113.2	102.6	105.5
XP_003715774.1	MGG_08303	XPG domain-containing protein [Pyricularia oryzae 70-15]	2	2	2	2	734	81.9	6.01	0	97.3	88.8	93.1	100	99.6	121.2
XP_003718322.1	MGG_00687	uncharacterized protein MGG_00687 [Pyricularia oryzae 70-15]	3	1	1	1	497	54.6	6.3	2.36
XP_003710309.1	MGG_05448	BAG domain-containing protein [Pyricularia oryzae 70-15]	5	1	2	1	351	39.7	7.44	0	91.4	96.2	83.3	115.6	108.6	104.8
XP_003712642.1	MGG_05115	phosphoglycerate mutase [Pyricularia oryzae 70-15]	5	2	2	2	316	33.9	5.4	2.39	88.6	83.3	83.8	99.7	136	108.7
XP_003716566.1	MGG_03379	uncharacterized protein MGG_03379 [Pyricularia oryzae 70-15]	4	2	2	2	464	49.4	5.31	1.82	123	107.5	113.9	84.6	89.1	81.9
XP_003714606.1	MGG_01620	developmental regulator VelB [Pyricularia oryzae 70-15]	3	1	1	1	441	47.4	7.21	0	89.3	123.5	100.4	97.6	90	99.3
XP_003719851.1	MGG_12127	YOP1 [Pyricularia oryzae 70-15]	9	2	2	2	170	19.3	8.81	4.43	72.5	72.6	75.3	114	144	121.7
XP_003719695.1	MGG_12158	uncharacterized protein MGG_12158 [Pyricularia oryzae 70-15]	1	1	1	1	1265	132.5	9.52	2.48	88.5	100	102.6	109.4	105.3	94.3
XP_003710540.1	MGG_05648	uncharacterized protein MGG_05648 [Pyricularia oryzae 70-15]	12	2	2	2	217	24.3	5.67	0	132.8	66.9	89.3	104.4	104.5	102.1
XP_003710947.1	MGG_04508	uncharacterized protein MGG_04508 [Pyricularia oryzae 70-15]	10	1	1	1	150	17.2	5.94	2.42	108.4	99	84.2	98	116	94.5
XP_003710104.1	MGG_15479	uncharacterized protein MGG_15479 [Pyricularia oryzae 70-15]	3	1	2	1	303	32.3	5.33	1.71	88.8	85.3	92.3	107.1	108.6	117.9
XP_003716703.1	MGG_14874	histone chaperone asf-1 [Pyricularia oryzae 70-15]	13	2	2	2	286	31.1	3.95	0
XP_003712434.1	MGG_15118	uncharacterized protein MGG_15118 [Pyricularia oryzae 70-15]	23	2	2	2	86	10.3	8.46	0
XP_003717219.1	MGG_06359	uncharacterized protein MGG_06359 [Pyricularia oryzae 70-15]	7	2	3	2	247	27.1	7.78	1.7	111.9	118.7	109.2	92.9	83.9	83.5
XP_003718992.1	MGG_00139	E3 ubiquitin-protein ligase bre-1 [Pyricularia oryzae 70-15]	3	2	2	2	723	81.9	7.01	0
XP_003708938.1	MGG_02169	uncharacterized protein MGG_02169 [Pyricularia oryzae 70-15]	4	2	2	2	428	48.5	6.15	0
XP_003719107.1	MGG_00039	uncharacterized protein MGG_00039 [Pyricularia oryzae 70-15]	6	3	4	3	493	52.5	6.04	0
XP_003709604.1	MGG_06877	uncharacterized protein MGG_06877 [Pyricularia oryzae 70-15]	7	2	2	2	407	43.7	5.22	2.11
XP_003714541.1	MGG_14797	elongation factor G [Pyricularia oryzae 70-15]	3	3	3	3	800	88.8	7.02	3.46	81.2	85.9	77.1	108.7	131.5	115.5
XP_003711425.1	MGG_07512	glutaminase GtaA [Pyricularia oryzae 70-15]	4	2	2	2	828	92.8	5.24	0
XP_003714089.1	MGG_11270	uncharacterized protein MGG_11270 [Pyricularia oryzae 70-15]	4	2	2	2	632	68	6.96	0
XP_003711900.1	MGG_06049	ribosomal RNA assembly protein KRR1 [Pyricularia oryzae 70-15]	8	2	2	2	320	36.7	9.72	1.91	97	99.5	106.5	103.6	91.6	101.8
XP_003719023.1	MGG_17532	uncharacterized protein MGG_17532 [Pyricularia oryzae 70-15]	19	3	3	3	230	25.1	5.96	0	87.5	84.6	110.6	104.2	91.3	122
XP_003719577.1	MGG_04237	uncharacterized protein MGG_04237 [Pyricularia oryzae 70-15]	5	2	2	2	370	38.6	6.42	0	131.9	144.2	149.2	69.8	49.4	55.5
XP_003714624.1	MGG_01636	Fso1 [Pyricularia oryzae 70-15]	3	2	2	2	1217	131.6	8	0
XP_003711896.1	MGG_06045	uncharacterized protein MGG_06045 [Pyricularia oryzae 70-15]	9	1	2	1	281	30.5	5.06	2.21
XP_003715081.1	MGG_08121	uncharacterized protein MGG_08121 [Pyricularia oryzae 70-15]	2	1	1	1	537	58.2	4.93	2.61	100.2	80.4	85.1	59.6	181.9	92.7
XP_003709638.1	MGG_06904	uncharacterized protein MGG_06904 [Pyricularia oryzae 70-15]	7	3	3	3	671	72.7	8.16	1.79	101.4	99.5	98.1	123.1	85.1	92.8
XP_003710588.1	MGG_05689	uncharacterized protein MGG_05689 [Pyricularia oryzae 70-15]	6	2	2	2	441	49.5	6.07	2.31	107.5	118.1	109.8	81.5	85.4	97.7
XP_003716278.1	MGG_13500	U5 small nuclear ribonucleoprotein component [Pyricularia oryzae 70-15]	2	2	2	2	989	109.9	5.19	0	90.2	113.5	117.3	92.9	89.3	96.7
XP_003709241.1	MGG_02451	cyanate hydratase [Pyricularia oryzae 70-15]	7	1	1	1	162	17.9	5.63	2.38	97.6	97.8	99.4	92.1	110.7	102.4
XP_003713181.1	MGG_07933	dihydrodipicolinate synthase [Pyricularia oryzae 70-15]	7	2	2	2	316	32.8	6.35	1.75	114.9	119.1	110.5	73.3	96.5	85.7
XP_003709950.1	MGG_09301	uncharacterized protein MGG_09301 [Pyricularia oryzae 70-15]	3	2	2	2	478	52.6	9.36	3.85	111.4	117.2	100.5	94	88.7	88.1
XP_003720362.1	MGG_17829	uncharacterized protein MGG_17829 [Pyricularia oryzae 70-15]	4	2	2	2	362	38.7	6.54	2.44	109.9	106.7	88.4	86.5	114.7	93.8
XP_003715292.1	MGG_07099	uncharacterized protein MGG_07099 [Pyricularia oryzae 70-15]	3	2	2	2	717	77.7	9.8	0
XP_003713936.1	MGG_15607	uncharacterized protein MGG_15607 [Pyricularia oryzae 70-15]	5	2	2	2	405	45.1	10.15	0
XP_003716815.1	MGG_03175	ubiquitin fusion degradation protein 1 [Pyricularia oryzae 70-15]	11	2	2	2	379	41.4	9.11	0	126.8	103.3	113.1	80.8	87.5	88.5
XP_003712231.1	MGG_09511	2-nitropropane dioxygenase [Pyricularia oryzae 70-15]	7	2	2	2	329	35.2	8	2.49	93.8	76.5	94.3	98.2	122.7	114.5
XP_003720854.1	MGG_02877	uncharacterized protein MGG_02877 [Pyricularia oryzae 70-15]	11	1	1	1	116	12.4	11.65	0
XP_003717579.1	MGG_14823	uncharacterized protein MGG_14823 [Pyricularia oryzae 70-15]	3	2	2	2	724	77.6	4.94	0	82	93.2	97.5	120.9	113.7	92.8
XP_003721022.1	MGG_02734	uncharacterized protein MGG_02734 [Pyricularia oryzae 70-15]	4	2	2	2	497	53.6	6.2	0
XP_003712487.1	MGG_04987	GPI ethanolamine phosphate transferase 3 [Pyricularia oryzae 70-15]	2	2	2	2	1116	121.1	8.29	0
XP_003713524.1	MGG_04430	mRNA export factor mex67 [Pyricularia oryzae 70-15]	4	2	2	2	659	72.2	8.9	0
XP_003718989.1	MGG_11657	uncharacterized protein MGG_11657 [Pyricularia oryzae 70-15]	4	1	2	1	380	40.7	7.02	0
XP_003710053.1	MGG_09949	oxysterol-binding protein [Pyricularia oryzae 70-15]	4	2	3	2	543	61	5.97	0	107.1	84.5	96.5	145.2	64.9	101.8
XP_003712501.1	MGG_04998	phosphoribosylformimino-5-aminoimidazole carboxamide ribotide isomerase HisA [Pyricularia oryzae 70-15]	15	3	3	3	261	28.3	5.52	0	128.2	125.7	111.2	101.2	56	77.8
XP_003713223.1	MGG_13928	benzoate 4-monooxygenase [Pyricularia oryzae 70-15]	4	2	2	2	515	57	7.61	0	94.5	108.6	99.5	100.8	84.7	111.9
XP_003713010.1	MGG_07792	uncharacterized protein MGG_07792 [Pyricularia oryzae 70-15]	5	2	2	2	384	41.5	6.21	0	102.3	108.2	93.3	87.2	118.7	90.3
XP_003716057.1	MGG_17035	uncharacterized protein MGG_17035 [Pyricularia oryzae 70-15]	5	1	2	1	273	30.6	6.23	0
XP_003715186.1	MGG_08206	amidohydrolase [Pyricularia oryzae 70-15]	5	2	3	2	346	38.9	5.2	3.61	86.1	87	79.1	82.8	150.8	114.2
XP_003720823.1	MGG_17936	uncharacterized protein MGG_17936 [Pyricularia oryzae 70-15]	5	2	2	2	375	40.4	5.76	2.19	106.7	106.7	98.9	87.1	99.8	100.7
XP_003718899.1	MGG_00211	1-phosphatidylinositol-4,5-bisphosphate phosphodiesterase delta-3 [Pyricularia oryzae 70-15]	3	2	2	2	602	67.3	5.78	0	88.4	91.6	102.9	95.4	120	101.6
XP_003716152.1	MGG_03728	ubiquitin-conjugating enzyme E2-20 kDa [Pyricularia oryzae 70-15]	12	2	2	2	181	19.9	4.86	2.36	97.3	93.9	91	88.9	119.2	109.7
XP_003710288.1	MGG_05428	V-SNARE [Pyricularia oryzae 70-15]	2	1	1	1	375	40.4	9.6	2.63	88.8	113.9	114.9	91	93.1	98.4
XP_003709367.1	MGG_06660	3-oxoacyl-[acyl-carrier-protein] reductase [Pyricularia oryzae 70-15]	10	2	3	2	258	27.6	8.41	0	78.4	104.4	89.5	109.3	124	94.3
XP_003719393.1	MGG_14966	uncharacterized protein MGG_14966 [Pyricularia oryzae 70-15]	5	2	2	2	393	41.4	6.39	1.93	96.5	114.5	112.7	87.1	111.2	78.1
XP_003720003.1	MGG_03876	uncharacterized protein MGG_03876 [Pyricularia oryzae 70-15]	3	2	2	2	705	76	5.45	0	75.9	71.2	78.2	99.4	88.3	187.1
XP_003717850.1	MGG_01087	ribosome biogenesis protein TSR1 [Pyricularia oryzae 70-15]	2	1	2	1	810	90.4	6.01	1.62
XP_003709747.1	MGG_11783	PSP1 domain-containing protein [Pyricularia oryzae 70-15]	3	2	2	2	886	95.3	7.18	0
XP_003714115.1	MGG_15645	uncharacterized protein MGG_15645 [Pyricularia oryzae 70-15]	18	2	4	2	101	11.6	6.06	3.9	104.1	93.7	108.1	95	116.7	82.4
XP_003716388.1	MGG_03530	uncharacterized protein MGG_03530 [Pyricularia oryzae 70-15]	2	2	2	2	921	99.5	7.23	2.08	89.4	75.4	95.8	99	126.2	114.2
XP_003710056.1	MGG_14547	uncharacterized protein MGG_14547 [Pyricularia oryzae 70-15]	6	2	2	2	273	28.7	7.42	0	92.1	102.9	102.9	92	113.2	96.9
XP_003714655.1	MGG_01669	DNA damage tolerance protein rad31 [Pyricularia oryzae 70-15]	2	1	2	1	449	49	5.35	0	96.2	113.2	94.6	82.3	119.9	93.8
XP_003712206.1	MGG_09534	hydroxyisourate hydrolase [Pyricularia oryzae 70-15]	7	1	1	1	171	18.6	6.18	0
XP_003716436.1	MGG_03487	condensin complex subunit 1 [Pyricularia oryzae 70-15]	2	2	2	2	1218	135.1	6.27	0
XP_003709833.1	MGG_09213	phosphatidylserine decarboxylase proenzyme 1 [Pyricularia oryzae 70-15]	3	1	1	1	536	59.8	9.29	2.03
XP_003718209.1	MGG_11494	uncharacterized protein MGG_11494 [Pyricularia oryzae 70-15]	6	2	2	2	478	50.2	8.91	0
XP_003716708.1	MGG_12738	xanthine dehydrogenase [Pyricularia oryzae 70-15]	1	2	2	2	1382	151.5	6.51	0	95.1	71.2	72.1	115.8	129.1	116.6
XP_003714479.1	MGG_01508	uncharacterized protein MGG_01508 [Pyricularia oryzae 70-15]	3	1	1	1	325	35.7	5.58	2.65
XP_003713554.1	MGG_04458	thymidylate synthase [Pyricularia oryzae 70-15]	9	3	3	3	339	37.5	6.52	0	96.7	91.6	104.9	102	110.5	94.3
XP_003715390.1	MGG_12370	MKI67 FHA domain-interacting nucleolar phosphoprotein [Pyricularia oryzae 70-15]	3	1	2	1	378	40.9	9.6	0
XP_003715742.1	MGG_08323	mitochondrial large ribosomal subunit [Pyricularia oryzae 70-15]	6	2	2	2	344	38.8	10.42	0	93.8	88.9	90.6	87	134.8	105
XP_003716089.1	MGG_08568	aldo/keto reductase [Pyricularia oryzae 70-15]	4	2	2	2	382	41.3	7.83	1.69	96.2	82.3	99.5	109.1	104.1	108.8
XP_003712382.1	MGG_04896	uncharacterized protein MGG_04896 [Pyricularia oryzae 70-15]	10	1	1	1	153	16.3	7.34	2.04
XP_003715080.1	MGG_08120	uncharacterized protein MGG_08120 [Pyricularia oryzae 70-15]	5	2	2	2	493	53.5	9.64	0
XP_003720032.1	MGG_03859	vacuolar import and degradation protein 27 [Pyricularia oryzae 70-15]	2	2	2	2	838	93.7	4.93	0	94.3	92.6	89.2	90.4	134.4	99.1
XP_003713596.1	MGG_11385	uncharacterized protein MGG_11385 [Pyricularia oryzae 70-15]	6	2	2	2	343	39.1	5.83	0	81.3	91.9	83.3	108.1	124.8	110.6
XP_003715375.1	MGG_07173	uncharacterized protein MGG_07173 [Pyricularia oryzae 70-15]	7	1	1	1	153	17.4	4.61	0
XP_003714399.1	MGG_01447	uncharacterized protein MGG_01447 [Pyricularia oryzae 70-15]	3	2	2	2	591	64.4	5.72	0	80.5	110.3	87.3	95.2	103.7	123
XP_003711438.1	MGG_07525	uncharacterized protein MGG_07525 [Pyricularia oryzae 70-15]	2	2	3	2	649	71.8	6.58	0	87.5	95.4	91.9	97.7	114.7	112.7
XP_003721129.1	MGG_02655	uncharacterized protein MGG_02655 [Pyricularia oryzae 70-15]	3	2	2	2	582	69.6	10.08	2.19	97.4	96	91.8	104.6	96.3	114
XP_003710680.1	MGG_05758	defender against cell death 1 protein [Pyricularia oryzae 70-15]	22	2	2	2	144	15.5	8.78	0
XP_003718334.1	MGG_00680	mRNA 3'-end-processing protein yth-1 [Pyricularia oryzae 70-15]	10	2	2	2	276	30.2	8.78	1.96	68.3	74.2	62.4	106.5	154.3	134.2
XP_003716464.1	MGG_03462	uncharacterized protein MGG_03462 [Pyricularia oryzae 70-15]	4	2	2	2	584	64.8	7.28	0	99.6	126.4	80.3	112.3	78.3	103
XP_003715829.1	MGG_08257	fatty acid transporter [Pyricularia oryzae 70-15]	6	2	2	2	635	70.3	8.54	0
XP_003715333.1	MGG_15860	54S ribosomal protein L4 [Pyricularia oryzae 70-15]	7	1	1	1	302	33.6	8.68	0
XP_003718214.1	MGG_00779	choline dehydrogenase [Pyricularia oryzae 70-15]	5	2	2	2	646	69.5	6.43	0
XP_003713913.1	MGG_08887	uncharacterized protein MGG_08887 [Pyricularia oryzae 70-15]	3	3	3	3	1397	155.9	8.25	0
XP_003718696.1	MGG_14689	pyridoxal reductase [Pyricularia oryzae 70-15]	6	2	2	2	328	36.1	5.63	0
XP_003708873.1	MGG_02103	maltose O-acetyltransferase [Pyricularia oryzae 70-15]	11	2	2	2	219	24	5.27	2.04	85.6	83	83.2	99	152.8	96.4
XP_003709770.1	MGG_07012	AGC/RSK protein kinase [Pyricularia oryzae 70-15]	3	1	1	1	547	60.5	9.04	2.06
XP_003719691.1	MGG_12159	uridine kinase [Pyricularia oryzae 70-15]	4	2	2	2	454	51.2	6.61	0
XP_003719628.1	MGG_04194	acetyl esterase [Pyricularia oryzae 70-15]	5	1	1	1	350	38.5	4.81	0
XP_003719758.1	MGG_04080	uncharacterized protein MGG_04080 [Pyricularia oryzae 70-15]	3	2	2	2	907	97.2	9.13	0
XP_003712046.1	MGG_06165	inositol monophosphatase 2 [Pyricularia oryzae 70-15]	9	2	2	2	315	33.7	5.27	0
XP_003718580.1	MGG_00482	60S ribosome subunit biogenesis protein NIP7 [Pyricularia oryzae 70-15]	11	2	2	2	185	20.7	8.66	0	77.6	75.4	109.2	122.2	111.8	103.8
XP_003712054.1	MGG_13191	uncharacterized protein MGG_13191 [Pyricularia oryzae 70-15]	6	1	1	1	183	20.1	8.34	2.34
XP_003716226.1	MGG_03661	phosphoserine phosphatase [Pyricularia oryzae 70-15]	3	2	2	2	504	54.5	6.06	0
XP_003712009.1	MGG_13203	ATPase [Pyricularia oryzae 70-15]	3	2	2	2	754	82.9	5.99	0
XP_003714086.1	MGG_01198	GPI-anchored wall transfer protein 1 [Pyricularia oryzae 70-15]	4	2	3	2	498	54.1	9.69	0
XP_003712310.1	MGG_12981	cupin domain-containing protein [Pyricularia oryzae 70-15]	8	2	2	2	205	22	6.33	0
XP_003718783.1	MGG_00307	ARP2/3 complex 21 kDa subunit [Pyricularia oryzae 70-15]	10	2	2	2	192	21.7	6.76	0	109.5	108.4	104	97.6	92.2	88.3
XP_003717102.1	MGG_12832	sorting nexin-41 [Pyricularia oryzae 70-15]	4	2	2	2	627	69.5	6.61	0
XP_003715461.1	MGG_15888	uncharacterized protein MGG_15888 [Pyricularia oryzae 70-15]	4	2	2	2	521	56.1	5.57	0	91.5	91.9	91.1	90.7	124.2	110.6
XP_003720747.1	MGG_17909	autophagy-like protein 3 [Pyricularia oryzae 70-15]	10	2	2	2	350	38.9	4.81	0
XP_003716542.1	MGG_12709	uncharacterized protein MGG_12709 [Pyricularia oryzae 70-15]	2	2	2	2	970	105.7	4.58	0
XP_003713151.1	MGG_13907	uncharacterized protein MGG_13907 [Pyricularia oryzae 70-15]	5	2	2	2	475	52.4	6.21	0
XP_003721258.1	MGG_02543	uncharacterized protein MGG_02543 [Pyricularia oryzae 70-15]	12	2	2	2	291	31.3	6.9	0	79	85.9	95.1	91.5	152.4	96.1
XP_003708854.1	MGG_02084	uncharacterized protein MGG_02084 [Pyricularia oryzae 70-15]	5	1	1	1	314	34	6.9	0	114.4	103.1	121.7	97.1	74.6	89.2
XP_003710819.1	MGG_04716	V-type ATPase [Pyricularia oryzae 70-15]	17	2	3	2	115	13	7.49	0	81	87.6	79.6	137.3	115.6	98.9
XP_003712571.1	MGG_05058	uncharacterized protein MGG_05058 [Pyricularia oryzae 70-15]	19	2	2	2	89	9.9	9.88	1.78	92.2	83.3	106.2	116.7	109.5	92.2
XP_003710203.1	MGG_13020	glucose-repressible alcohol dehydrogenase transcriptional effector [Pyricularia oryzae 70-15]	3	2	2	2	760	85.2	7.03	0
XP_003717999.1	MGG_11462	uncharacterized protein MGG_11462 [Pyricularia oryzae 70-15]	6	2	2	2	221	23.8	9.06	1.69	102.4	113.8	112.6	83.1	93.3	94.7
XP_003711868.1	MGG_06021	uncharacterized protein MGG_06021 [Pyricularia oryzae 70-15]	4	2	2	2	435	49.3	6.07	1.67	133.6	76.6	117.2	83.6	111.8	77.1
XP_003715266.1	MGG_07080	UDP-glucose 4-epimerase Gal10 [Pyricularia oryzae 70-15]	7	1	2	1	155	17.3	4.91	0	104.7	100.3	103.6	125.7	67.8	97.9
XP_003711599.1	MGG_07663	tRNA pseudouridine synthase 1 [Pyricularia oryzae 70-15]	5	2	3	2	720	79.9	5.6	0
XP_003717751.1	MGG_14349	translation factor pelota [Pyricularia oryzae 70-15]	3	1	1	1	413	45	5.94	0	96.3	101	104.9	100.9	88.7	108.3
XP_003718567.1	MGG_00495	uncharacterized protein MGG_00495 [Pyricularia oryzae 70-15]	4	2	2	2	407	43.5	8.19	0	103	95.7	86.7	117.6	73.7	123.4
XP_003718775.1	MGG_00312	glyoxylate reductase [Pyricularia oryzae 70-15]	2	1	2	1	355	39.9	5.92	1.63	92.9	81.2	95.1	114.9	66.9	149
XP_003717173.1	MGG_06398	uncharacterized protein MGG_06398 [Pyricularia oryzae 70-15]	4	2	2	2	657	74.2	9.61	0	92.7	108.3	111.6	82.5	116.3	88.5
XP_003717590.1	MGG_09760	uncharacterized protein MGG_09760 [Pyricularia oryzae 70-15]	4	2	2	2	392	43.1	9.14	0	97.5	68.8	70.3	133.3	105.8	124.3
XP_003710235.1	MGG_05384	ankyrin repeat domain-containing protein 29 [Pyricularia oryzae 70-15]	0	1	2	1	1407	158.1	8.35	2.67	112.9	110	101.6	75.2	108.5	91.8
XP_003716707.1	MGG_03263	betaine aldehyde dehydrogenase [Pyricularia oryzae 70-15]	4	2	2	2	485	52	5.66	0
XP_003718513.1	MGG_00538	acid phosphatase [Pyricularia oryzae 70-15]	5	2	2	2	597	65.7	6.37	0	105.2	117.4	100.4	102.5	85.3	89.2
XP_003716971.1	MGG_06566	asparaginyl-tRNA synthetase [Pyricularia oryzae 70-15]	2	1	1	1	567	62.6	6.83	2.46
XP_003720368.1	MGG_09866	flagellar associated protein [Pyricularia oryzae 70-15]	4	2	2	2	666	74.4	6.46	0	101.6	102.2	105.1	118.5	81.4	91.1
XP_003708910.1	MGG_16038	uncharacterized protein MGG_16038 [Pyricularia oryzae 70-15]	7	2	2	2	587	61.9	5.81	0
XP_003717080.1	MGG_06482	STE/STE7 protein kinase [Pyricularia oryzae 70-15]	3	2	2	2	527	56.4	7.2	0	105.9	81.7	83.1	99.4	99.4	130.5
XP_003718501.1	MGG_00549	3-hydroxyanthranilate 3,4-dioxygenase [Pyricularia oryzae 70-15]	10	2	2	2	184	20.8	5.82	2.22	76.2	74.9	71.9	111.4	148.6	116.9
XP_003719836.1	MGG_04014	dihydroxyacetone kinase [Pyricularia oryzae 70-15]	2	1	1	1	593	61.3	5.57	2.79
XP_003718310.1	MGG_00697	rhamnolipids biosynthesis 3-oxoacyl-[acyl-carrier-protein] reductase [Pyricularia oryzae 70-15]	7	2	2	2	262	27.3	8.18	0
XP_003720972.1	MGG_02774	copper transporter [Pyricularia oryzae 70-15]	4	1	2	1	219	23.5	8.43	0	87.7	107.9	94.2	99.6	116.9	93.7
XP_003716084.1	MGG_08563	uncharacterized protein MGG_08563 [Pyricularia oryzae 70-15]	20	2	2	2	228	24.8	5.54	0
XP_003709998.1	MGG_09903	uncharacterized protein MGG_09903 [Pyricularia oryzae 70-15]	2	1	1	1	441	49.7	6.57	2.42	127.6	123.6	122.1	76.2	67.8	82.6
XP_003718901.1	MGG_14711	uncharacterized protein MGG_14711 [Pyricularia oryzae 70-15]	5	2	2	2	561	63	6.16	0
XP_003713638.1	MGG_04647	eukaryotic translation initiation factor 4E-1 [Pyricularia oryzae 70-15]	9	1	1	1	244	27.3	6.74	0
XP_003714158.1	MGG_14773	AGC/AKT protein kinase [Pyricularia oryzae 70-15]	2	2	2	2	903	99.1	6.37	1.63	106.2	111.1	103.2	90.3	93.6	95.5
XP_003716834.1	MGG_12764	uncharacterized protein MGG_12764 [Pyricularia oryzae 70-15]	15	1	1	1	108	12.2	10.14	0
XP_003710392.1	MGG_05525	uncharacterized protein MGG_05525 [Pyricularia oryzae 70-15]	4	2	2	2	512	56.5	8.46	0	88.8	95.4	93.6	98.8	115.8	107.6
XP_003712219.1	MGG_12999	acetoacetate-CoA ligase [Pyricularia oryzae 70-15]	2	2	2	2	704	77.2	8.12	0
XP_003711589.1	MGG_07655	uncharacterized protein MGG_07655 [Pyricularia oryzae 70-15]	7	1	1	1	179	19.1	10.78	0
XP_003712908.1	MGG_07705	acyl-CoA ligase [Pyricularia oryzae 70-15]	1	2	2	2	1833	201.4	6.38	0
XP_003710881.1	MGG_13790	phosphatidylinositol 4-kinase [Pyricularia oryzae 70-15]	1	1	1	1	1930	215.1	7.02	0
XP_003720327.1	MGG_10716	uncharacterized protein MGG_10716 [Pyricularia oryzae 70-15]	9	2	2	2	179	20.4	5.25	1.76	82.3	85.5	80.9	120	122.8	108.6
XP_003713874.1	MGG_14755	vacuolar protein sorting-associated protein 45 [Pyricularia oryzae 70-15]	2	1	1	1	592	66.5	6.65	0	103.3	92.9	111.1	89	117.9	85.8
XP_003715542.1	MGG_07309	Delta(3,5)-Delta(2,4)-dienoyl-CoA isomerase [Pyricularia oryzae 70-15]	4	1	1	1	285	30.8	7.5	2.51	96.8	79.6	100.5	88.7	122.2	112.3
XP_003717233.1	MGG_06348	adenylyl-sulfate kinase [Pyricularia oryzae 70-15]	4	1	1	1	208	23.3	6.7	2.91	117.2	123.6	111.9	99.8	90	57.4
XP_003711948.1	MGG_06083	DNA-directed RNA polymerase I [Pyricularia oryzae 70-15]	10	2	2	2	230	25.9	9.01	0
XP_003720576.1	MGG_03097	oxidoreductase [Pyricularia oryzae 70-15]	4	2	2	2	444	46.1	5.74	0
XP_003710902.1	MGG_04590	acetyl-coenzyme A synthetase [Pyricularia oryzae 70-15]	3	2	2	1	726	79.5	7.03	0
XP_003714229.1	MGG_01306	uncharacterized protein MGG_01306 [Pyricularia oryzae 70-15]	9	2	2	2	228	25.1	5.3	0
XP_003710038.1	MGG_16298	uncharacterized protein MGG_16298 [Pyricularia oryzae 70-15]	7	2	2	2	260	27.8	5.45	0	101.3	94	107.9	118.7	78.1	100
XP_003715510.1	MGG_07284	target-rapamycin complex subunit LST8 [Pyricularia oryzae 70-15]	7	2	2	2	317	35.1	6.29	1.68	102.7	100.5	88.2	115.6	119.3	73.7
XP_003711849.1	MGG_06003	uncharacterized protein MGG_06003 [Pyricularia oryzae 70-15]	19	2	2	2	113	12.5	10.33	1.98	95.4	72.6	67.3	122.9	125.2	116.6
XP_003719622.1	MGG_04200	uncharacterized protein MGG_04200 [Pyricularia oryzae 70-15]	5	1	1	1	220	24.8	10.46	0	83.5	100.7	88.4	103.2	101.7	122.5
XP_003709252.1	MGG_02458	uncharacterized protein MGG_02458 [Pyricularia oryzae 70-15]	5	2	2	2	208	24	11.58	0
XP_003720393.1	MGG_09846	TPR repeat-containing protein [Pyricularia oryzae 70-15]	3	2	2	2	1017	109.4	5.31	0
XP_003720804.1	MGG_02916	uncharacterized protein MGG_02916 [Pyricularia oryzae 70-15]	1	2	2	2	2491	263.9	9.03	0
XP_003712856.1	MGG_05295	uncharacterized protein MGG_05295 [Pyricularia oryzae 70-15]	8	2	2	2	313	34.3	9.42	0
XP_003716520.1	MGG_03418	acyl-CoA dehydrogenase [Pyricularia oryzae 70-15]	4	2	2	2	540	60.3	8.15	0
XP_003710023.1	MGG_09923	uncharacterized protein MGG_09923 [Pyricularia oryzae 70-15]	2	1	1	1	520	55.8	6.74	2.16	81.1	104.9	82.8	110.2	113.3	107.8
XP_003712478.1	MGG_04979	GPI mannosyltransferase 4 [Pyricularia oryzae 70-15]	3	2	2	2	521	59.4	9.16	0
XP_003713757.1	MGG_04828	uncharacterized protein MGG_04828 [Pyricularia oryzae 70-15]	3	2	4	2	397	41.4	9.45	7.64	106.7	103.9	104.2	98.7	92	94.6
XP_003718228.1	MGG_11497	reduced viability upon starvation protein 167 [Pyricularia oryzae 70-15]	2	1	1	1	460	51.7	8.43	2.21	122.8	107.9	108.9	86.8	88.6	84.9
XP_003720792.1	MGG_02925	uncharacterized protein MGG_02925 [Pyricularia oryzae 70-15]	7	2	2	2	336	36.1	6.4	2.05	95.4	87.2	89	119.7	101.8	106.9
XP_003716904.1	MGG_06623	benzoate 4-monooxygenase cytochrome P450 [Pyricularia oryzae 70-15]	2	1	1	1	520	58.7	6.86	0	99	116.9	115.3	88.3	103.1	77.4
XP_003717249.1	MGG_06333	60S ribosomal protein L29 [Pyricularia oryzae 70-15]	12	1	2	1	65	7.5	11.43	2.28	122.1	71.8	95.8	130.5	118.7	61.2
XP_003708723.1	MGG_01985	Delta(12) fatty acid desaturase [Pyricularia oryzae 70-15]	3	1	1	1	487	54.2	8.38	0
XP_003719772.1	MGG_04067	GTPase-activating protein GYP7 [Pyricularia oryzae 70-15]	2	1	1	1	833	94.1	6.04	2.28
XP_003709943.1	MGG_09294	coatomer subunit zeta [Pyricularia oryzae 70-15]	14	2	2	2	203	22.2	5.02	0
XP_003718452.1	MGG_00588	CIA30 family protein [Pyricularia oryzae 70-15]	15	2	2	2	252	27.5	5.08	0	96.5	106	102.2	156.8	43.7	94.8
XP_003717164.1	MGG_06405	mitochondrial oxaloacetate transporter [Pyricularia oryzae 70-15]	6	1	1	1	307	33.5	9.26	0
XP_003720299.1	MGG_09330	lipid phosphate phosphatase 1 [Pyricularia oryzae 70-15]	6	2	2	2	325	35.4	9.6	0
XP_003711886.1	MGG_16743	uncharacterized protein MGG_16743 [Pyricularia oryzae 70-15]	4	2	2	2	633	71.8	5.53	0
XP_003712396.1	MGG_04909	mitochondrial import protein mmp37 [Pyricularia oryzae 70-15]	4	2	2	2	537	60.7	9.73	0	61.6	89.8	61.7	99.6	155.6	131.7
XP_003716705.1	MGG_03265	mRNA 3'-end-processing protein RNA-14 [Pyricularia oryzae 70-15]	2	1	1	1	1057	117.5	6.23	0
XP_003713360.1	MGG_10456	uncharacterized protein MGG_10456 [Pyricularia oryzae 70-15]	10	1	1	1	149	16.2	6.28	2.14
XP_003715291.1	MGG_07098	condensin subunit [Pyricularia oryzae 70-15]	2	2	2	2	1179	131.8	8.22	0	72.1	74.2	77.1	89.3	174.6	112.8
XP_003710394.1	MGG_16392	uncharacterized protein MGG_16392 [Pyricularia oryzae 70-15]	1	1	1	1	485	51.6	5.08	2.64	119.2	140.7	127.1	63.4	87.6	62
XP_003712817.1	MGG_05260	uncharacterized protein MGG_05260 [Pyricularia oryzae 70-15]	2	2	2	2	1781	194.1	6.64	0
XP_003715450.1	MGG_07232	uncharacterized protein MGG_07232 [Pyricularia oryzae 70-15]	5	2	2	2	353	39.1	7.03	0	89.3	87.1	79.6	86.1	150.4	107.4
XP_003709967.1	MGG_14628	secretory lipase [Pyricularia oryzae 70-15]	4	2	2	2	471	50.5	5.91	0
XP_003715472.1	MGG_07252	polyadenylate-binding protein 2 [Pyricularia oryzae 70-15]	9	1	1	1	193	21.2	5.76	0
XP_003712809.1	MGG_05252	uracil phosphoribosyltransferase [Pyricularia oryzae 70-15]	17	2	2	2	229	24.5	5.59	0
XP_003719478.1	MGG_04329	uncharacterized protein MGG_04329 [Pyricularia oryzae 70-15]	3	1	1	1	515	54.4	8.65	1.9	90.1	90.3	113.5	97.2	107.7	101.2
XP_003715495.1	MGG_07271	mitochondrial ribosomal small subunit component [Pyricularia oryzae 70-15]	5	2	2	2	389	43.7	7.83	0
XP_003715142.1	MGG_08170	translation initiation factor eIF4E3 [Pyricularia oryzae 70-15]	2	1	1	1	368	39.5	9.67	2.34	106.8	97.4	110.1	101.1	97.2	87.4
XP_003717600.1	MGG_09752	uncharacterized protein MGG_09752 [Pyricularia oryzae 70-15]	5	2	2	2	558	61.4	6.68	0	56.8	50.2	57.9	80.2	74.5	280.5
[truncated: 768 more rows]
