# Supplementary material for: Proteomics Analysis Reveals the Molecular Mechanism of MoPer1 Regulating the Development and Pathogenicity of Magnaporthe oryzae
Source: Front Cell Infect Microbiol. 2022 Jun 24;12:926771. doi: 10.3389/fcimb.2022.926771 (PMC9269092; doi:10.3389/fcimb.2022.926771)
Supplement: Supplementary file 2 [file Table_2.xls]

## Sheet: B_A
Suppl Table 2. Differential expression proteins screening results.
Accession	Gene Name	Description	P-value	Fold Change(ΔMoPer1/Guy11)
XP_003716117.1	MGG_08589	uncharacterized protein MGG_08589 [Pyricularia oryzae 70-15]	1.57576e-08	0.18037
XP_003714033.1	MGG_08994	uncharacterized protein MGG_08994 [Pyricularia oryzae 70-15]	1.71037e-06	0.204577
XP_003711308.1	MGG_15198	uncharacterized protein MGG_15198 [Pyricularia oryzae 70-15]	3.10698e-05	0.232238
XP_003712600.1	MGG_05080	uncharacterized protein MGG_05080 [Pyricularia oryzae 70-15]	7.29282e-05	0.247091
XP_003716605.1	MGG_03347	uncharacterized protein MGG_03347 [Pyricularia oryzae 70-15]	9.01521e-06	0.289768
XP_003721102.1	MGG_15026	uncharacterized protein MGG_15026 [Pyricularia oryzae 70-15]	0.000804126	0.330082
XP_003715994.1	MGG_08486	beta-lactamase [Pyricularia oryzae 70-15]	2.07726e-05	0.365188
XP_003718821.1	MGG_00276	FAD binding domain-containing protein [Pyricularia oryzae 70-15]	0.000174852	0.399021
XP_003713441.1	MGG_10824	uncharacterized protein MGG_10824 [Pyricularia oryzae 70-15]	3.38753e-05	0.405152
XP_003720604.1	MGG_12521	uncharacterized protein MGG_12521 [Pyricularia oryzae 70-15]	6.85859e-05	0.432904
XP_003721144.1	MGG_15027	sulfate adenylyltransferase [Pyricularia oryzae 70-15]	0.000756974	0.439885
XP_003718576.1	MGG_00486	uncharacterized protein MGG_00486 [Pyricularia oryzae 70-15]	0.000583837	0.443349
XP_003713653.1	MGG_11374	alpha-galactosidase [Pyricularia oryzae 70-15]	3.41474e-06	0.446829
XP_003710150.1	MGG_10533	agmatinase 1 [Pyricularia oryzae 70-15]	0.000203369	0.457372
XP_003721130.1	MGG_02654	uncharacterized protein MGG_02654 [Pyricularia oryzae 70-15]	0.00012461	0.461988
XP_003718529.1	MGG_00527	uncharacterized protein MGG_00527 [Pyricularia oryzae 70-15]	3.06409e-05	0.481363
XP_003719205.1	MGG_08771	uncharacterized protein MGG_08771 [Pyricularia oryzae 70-15]	0.00165362	0.498876
XP_003718448.1	MGG_00592	cell wall glucanosyltransferase [Pyricularia oryzae 70-15]	4.09243e-06	0.500375
XP_003715180.1	MGG_08201	uncharacterized protein MGG_08201 [Pyricularia oryzae 70-15]	0.000212314	0.505268
XP_003715830.1	MGG_08256	mitochondrial peroxiredoxin PRX1 [Pyricularia oryzae 70-15]	0.000187419	0.510322
XP_003709413.1	MGG_11871	allantoicase [Pyricularia oryzae 70-15]	0.00146256	0.511716
XP_003716982.1	MGG_12798	para-nitrobenzyl esterase [Pyricularia oryzae 70-15]	2.29202e-05	0.513241
XP_003720322.1	MGG_10720	guanyl-specific ribonuclease F1 [Pyricularia oryzae 70-15]	0.000366005	0.514005
XP_003712311.1	MGG_10910	aflatoxin biosynthesis ketoreductase nor-1 [Pyricularia oryzae 70-15]	0.000178366	0.518472
XP_003715383.1	MGG_07179	rhizopuspepsin-3 [Pyricularia oryzae 70-15]	0.00032071	0.520274
XP_003719043.1	MGG_00097	uncharacterized protein MGG_00097 [Pyricularia oryzae 70-15]	5.86545e-06	0.520527
XP_003711181.1	MGG_09079	uncharacterized protein MGG_09079 [Pyricularia oryzae 70-15]	4.86135e-06	0.533606
XP_003719079.1	MGG_00062	uncharacterized protein MGG_00062 [Pyricularia oryzae 70-15]	0.000462897	0.536885
XP_003710394.1	MGG_16392	uncharacterized protein MGG_16392 [Pyricularia oryzae 70-15]	0.00509419	0.550388
XP_003712785.1	MGG_05232	uncharacterized protein MGG_05232 [Pyricularia oryzae 70-15]	7.7261e-05	0.558442
XP_003715566.1	MGG_07331	1,3-beta-glucanosyltransferase gel1 [Pyricularia oryzae 70-15]	1.80342e-05	0.567398
XP_003710843.1	MGG_04689	glucan 1,3-beta-glucosidase [Pyricularia oryzae 70-15]	0.000255495	0.57439
XP_003716654.1	MGG_03307	uncharacterized protein MGG_03307 [Pyricularia oryzae 70-15]	1.45453e-05	0.576458
XP_003719041.1	MGG_00099	uncharacterized protein MGG_00099 [Pyricularia oryzae 70-15]	0.000427327	0.584941
XP_003713742.1	MGG_04804	uncharacterized protein MGG_04804 [Pyricularia oryzae 70-15]	5.76532e-07	0.586307
XP_003712306.1	MGG_16812	uncharacterized protein MGG_16812 [Pyricularia oryzae 70-15]	0.000292222	0.586882
XP_003715178.1	MGG_08200	uncharacterized protein MGG_08200 [Pyricularia oryzae 70-15]	0.00356063	0.588718
XP_003717614.1	MGG_09736	uncharacterized protein MGG_09736 [Pyricularia oryzae 70-15]	6.21002e-06	0.592937
XP_003710575.1	MGG_05676	coatomer subunit delta [Pyricularia oryzae 70-15]	0.00146396	0.6
XP_003715272.1	MGG_12335	mannan polymerase II complex ANP1 subunit [Pyricularia oryzae 70-15]	0.000113826	0.600267
XP_003720841.1	MGG_12569	uncharacterized protein MGG_12569 [Pyricularia oryzae 70-15]	0.00108296	0.600427
XP_003714582.1	MGG_01600	Sec20 domain-containing protein [Pyricularia oryzae 70-15]	0.00064552	0.600427
XP_003721375.1	MGG_10575	uncharacterized protein MGG_10575 [Pyricularia oryzae 70-15]	0.00621246	0.600854
XP_003720876.1	MGG_02859	initiation-specific alpha-1,6-mannosyltransferase [Pyricularia oryzae 70-15]	7.13449e-05	0.602992
XP_003710010.1	MGG_09912	CAMK/CAMK1 protein kinase [Pyricularia oryzae 70-15]	0.000290375	0.604545
XP_003710605.1	MGG_05706	uncharacterized protein MGG_05706 [Pyricularia oryzae 70-15]	0.000246672	0.604707
XP_003709998.1	MGG_09903	uncharacterized protein MGG_09903 [Pyricularia oryzae 70-15]	0.000439247	0.607018
XP_003718948.1	MGG_14715	uncharacterized protein MGG_14715 [Pyricularia oryzae 70-15]	0.000580828	0.610738
XP_003712076.1	MGG_06191	mannan polymerase II complex ANP1 subunit [Pyricularia oryzae 70-15]	0.000708026	0.614205
XP_003716743.1	MGG_12749	glutathione reductase [Pyricularia oryzae 70-15]	0.00224564	0.61437
XP_003711640.1	MGG_13464	laccase [Pyricularia oryzae 70-15]	0.00189129	0.616815
XP_003716549.1	MGG_03393	uncharacterized protein MGG_03393 [Pyricularia oryzae 70-15]	0.00507402	0.618829
XP_003714943.1	MGG_07992	O-methyltransferase [Pyricularia oryzae 70-15]	0.000130197	0.628936
XP_003714223.1	MGG_01300	L-galactonate dehydratase [Pyricularia oryzae 70-15]	4.51669e-05	0.637828
XP_003713105.1	MGG_07868	glycosyl hydrolase family 10 [Pyricularia oryzae 70-15]	0.0432797	0.639344
XP_003712572.1	MGG_05059	scytalone dehydratase [Pyricularia oryzae 70-15]	0.00419718	0.640963
XP_003718224.1	MGG_00771	5-oxoprolinase [Pyricularia oryzae 70-15]	4.23289e-06	0.645639
XP_003715539.1	MGG_07306	mixed-linked glucanase [Pyricularia oryzae 70-15]	0.0365587	0.647899
XP_003717792.1	MGG_01134	cell wall glucanase [Pyricularia oryzae 70-15]	0.00928745	0.656725
XP_003709879.1	MGG_11750	uncharacterized protein MGG_11750 [Pyricularia oryzae 70-15]	0.00761731	0.656819
XP_003717269.1	MGG_06316	curved DNA-binding protein [Pyricularia oryzae 70-15]	3.26914e-05	0.66067
XP_003715911.1	MGG_10669	endonuclease/exonuclease/phosphatase [Pyricularia oryzae 70-15]	0.00890701	0.663432
XP_003718781.1	MGG_00309	carboxypeptidase S [Pyricularia oryzae 70-15]	1.62132e-05	0.664355
XP_003720407.1	MGG_09834	catalase-peroxidase 2 [Pyricularia oryzae 70-15]	0.000806488	0.665741
XP_003708929.1	MGG_02157	uncharacterized protein MGG_02157 [Pyricularia oryzae 70-15]	0.0441764	0.66713
XP_003713459.1	MGG_11408	endoplasmic reticulum mannosyl-oligosaccharide 1,2-alpha-mannosidase [Pyricularia oryzae 70-15]	0.000908617	0.672986
XP_003716101.1	MGG_08577	uncharacterized protein MGG_08577 [Pyricularia oryzae 70-15]	0.00138747	0.673919
XP_003719028.1	MGG_00110	uncharacterized protein MGG_00110 [Pyricularia oryzae 70-15]	0.000290403	0.678791
XP_003718599.1	MGG_11574	agmatinase [Pyricularia oryzae 70-15]	0.00304053	0.680672
XP_003714678.1	MGG_01688	uncharacterized protein MGG_01688 [Pyricularia oryzae 70-15]	0.0178222	0.686148
XP_003714546.1	MGG_01569	minor allergen Alt a 7 [Pyricularia oryzae 70-15]	2.10805e-05	0.690617
XP_003716947.1	MGG_06586	uncharacterized protein MGG_06586 [Pyricularia oryzae 70-15]	0.00868587	0.692243
XP_003708855.1	MGG_02085	FAD-linked sulfhydryl oxidase ALR [Pyricularia oryzae 70-15]	4.47299e-05	0.695198
XP_003719697.1	MGG_04134	aminotransferase [Pyricularia oryzae 70-15]	0.01377	0.69799
XP_003720215.1	MGG_09396	HET-C2 protein [Pyricularia oryzae 70-15]	0.0119744	0.702611
XP_003714391.1	MGG_11210	beta-glucosidase 1 [Pyricularia oryzae 70-15]	0.0353283	0.70503
XP_003711432.1	MGG_07518	centromere/microtubule-binding protein cbf5 [Pyricularia oryzae 70-15]	0.000228615	0.70697
XP_003719351.1	MGG_17595	uncharacterized protein MGG_17595 [Pyricularia oryzae 70-15]	6.54138e-07	0.707255
XP_003715540.1	MGG_07307	NADH-cytochrome b5 reductase 2 [Pyricularia oryzae 70-15]	0.00140604	0.712818
XP_003711783.1	MGG_05948	zinc knuckle domain-containing protein [Pyricularia oryzae 70-15]	0.000906936	0.714776
XP_003719169.1	MGG_08802	GMP synthase [Pyricularia oryzae 70-15]	0.00979121	0.718705
XP_003714405.1	MGG_01452	sexual differentiation process protein isp4 [Pyricularia oryzae 70-15]	0.010878	0.720964
XP_003718741.1	MGG_00341	eukaryotic translation initiation factor 3 subunit D [Pyricularia oryzae 70-15]	4.59882e-05	0.72117
XP_003712088.1	MGG_06201	uncharacterized protein MGG_06201 [Pyricularia oryzae 70-15]	2.13965e-05	0.723148
XP_003718218.1	MGG_00775	carboxypeptidase KEX1 [Pyricularia oryzae 70-15]	6.24547e-05	0.727116
XP_003717984.1	MGG_00966	uncharacterized protein MGG_00966 [Pyricularia oryzae 70-15]	0.00566694	0.727613
XP_003711666.1	MGG_05844	mannan endo-1,4-beta-mannosidase 1 [Pyricularia oryzae 70-15]	0.00332815	0.730104
XP_003709433.1	MGG_06722	1,3-beta-glucanosyltransferase gel2 [Pyricularia oryzae 70-15]	0.0148788	0.730392
XP_003712884.1	MGG_05320	translocation protein sec63 [Pyricularia oryzae 70-15]	0.000243042	0.731102
XP_016846073.1	MGG_10171	uncharacterized protein MGG_10171 [Pyricularia oryzae 70-15]	0.00018343	0.733892
XP_003715192.1	MGG_08210	endoplasmic reticulum vesicle protein 25 [Pyricularia oryzae 70-15]	0.00664056	0.735822
XP_003713341.1	MGG_10441	lipase 2 [Pyricularia oryzae 70-15]	0.00837449	0.738413
XP_003713629.1	MGG_04617	uncharacterized protein MGG_04617 [Pyricularia oryzae 70-15]	0.00463043	0.73913
XP_003719415.1	MGG_10394	uncharacterized protein MGG_10394 [Pyricularia oryzae 70-15]	0.0055961	0.740139
XP_003720867.1	MGG_12580	uncharacterized protein MGG_12580 [Pyricularia oryzae 70-15]	0.0307895	0.740859
XP_003713648.1	MGG_11377	mitochondrial 37S ribosomal protein S8 [Pyricularia oryzae 70-15]	0.0198155	0.741149
XP_003713181.1	MGG_07933	dihydrodipicolinate synthase [Pyricularia oryzae 70-15]	0.0142539	0.741655
XP_003716566.1	MGG_03379	uncharacterized protein MGG_03379 [Pyricularia oryzae 70-15]	0.00396934	0.74216
XP_003711845.1	MGG_05999	H/ACA ribonucleoprotein complex subunit 2 [Pyricularia oryzae 70-15]	0.00273968	0.742666
XP_003721386.1	MGG_10565	zuotin [Pyricularia oryzae 70-15]	0.00169984	0.743463
XP_003712730.1	MGG_05188	uncharacterized protein MGG_05188 [Pyricularia oryzae 70-15]	0.000101708	0.744693
XP_003710967.1	MGG_04489	non-histone chromosomal protein 6 [Pyricularia oryzae 70-15]	0.00100202	0.744693
XP_003716622.1	MGG_03333	uncharacterized protein MGG_03333 [Pyricularia oryzae 70-15]	0.000103422	0.74491
XP_003713295.1	MGG_10736	uncharacterized protein MGG_10736 [Pyricularia oryzae 70-15]	0.0212161	0.746725
XP_003712780.1	MGG_05228	uncharacterized protein MGG_05228 [Pyricularia oryzae 70-15]	0.0036734	0.746725
XP_003709946.1	MGG_09297	uncharacterized protein MGG_09297 [Pyricularia oryzae 70-15]	0.00660306	0.748252
XP_003716880.1	MGG_03121	uncharacterized protein MGG_03121 [Pyricularia oryzae 70-15]	0.013119	0.74898
XP_003713349.1	MGG_10447	peptidyl-prolyl cis-trans isomerase [Pyricularia oryzae 70-15]	0.0119256	0.750802
XP_003710016.1	MGG_09918	uncharacterized protein MGG_09918 [Pyricularia oryzae 70-15]	0.000848234	0.756955
XP_003712911.1	MGG_07708	flavoprotein oxygenase [Pyricularia oryzae 70-15]	0.016338	0.759531
XP_003714430.1	MGG_01472	arf GTPase-activating protein [Pyricularia oryzae 70-15]	0.0129012	0.760047
XP_003714355.1	MGG_01410	glutathione S-transferase Gst3 [Pyricularia oryzae 70-15]	0.00310076	0.761304
XP_003719225.1	MGG_08758	aminopeptidase Y [Pyricularia oryzae 70-15]	0.00355423	0.762408
XP_003710015.1	MGG_09917	DNA topoisomerase 1 [Pyricularia oryzae 70-15]	0.0347156	0.762632
XP_003718886.1	MGG_00220	NADP-dependent alcohol dehydrogenase 6 [Pyricularia oryzae 70-15]	0.00406582	0.763444
XP_003718084.1	MGG_11475	uncharacterized protein MGG_11475 [Pyricularia oryzae 70-15]	0.000141078	0.763893
XP_003710942.1	MGG_04545	cytochrome c peroxidase [Pyricularia oryzae 70-15]	0.000271286	0.764187
XP_003712167.1	MGG_13009	uncharacterized protein MGG_13009 [Pyricularia oryzae 70-15]	0.0194332	0.764412
XP_003713289.1	MGG_10742	uncharacterized protein MGG_10742 [Pyricularia oryzae 70-15]	0.04255	0.766039
XP_003717219.1	MGG_06359	uncharacterized protein MGG_06359 [Pyricularia oryzae 70-15]	0.00314764	0.766039
XP_003715722.1	MGG_08342	phosphorylcholine phosphatase [Pyricularia oryzae 70-15]	0.0117725	0.766264
XP_003718228.1	MGG_11497	reduced viability upon starvation protein 167 [Pyricularia oryzae 70-15]	0.00582211	0.76649
XP_003716428.1	MGG_03494	aminotransferase [Pyricularia oryzae 70-15]	0.0195716	0.766784
XP_003718951.1	MGG_00175	6-phosphogluconate dehydrogenase [Pyricularia oryzae 70-15]	1.41105e-05	0.767305
XP_003714282.1	MGG_01353	cytochrome P450 monooxygenase [Pyricularia oryzae 70-15]	0.00282745	0.768347
XP_003714999.1	MGG_08047	glycerophosphoryl diester phosphodiesterase [Pyricularia oryzae 70-15]	6.83821e-05	0.768641
XP_003721370.1	MGG_10581	uncharacterized protein MGG_10581 [Pyricularia oryzae 70-15]	0.0409291	0.768868
XP_003710483.1	MGG_16417	uncharacterized protein MGG_16417 [Pyricularia oryzae 70-15]	6.18736e-05	0.76939
XP_003721233.1	MGG_02570	dienelactone hydrolase [Pyricularia oryzae 70-15]	0.0254318	0.769684
XP_003716402.1	MGG_03517	uncharacterized protein MGG_03517 [Pyricularia oryzae 70-15]	0.026085	0.770956
XP_003720577.1	MGG_03096	fructose-bisphosphate aldolase [Pyricularia oryzae 70-15]	0.00109467	0.771479
XP_003715137.1	MGG_15831	uncharacterized protein MGG_15831 [Pyricularia oryzae 70-15]	0.027307	0.772298
XP_003709076.1	MGG_02309	carboxypeptidase S1 [Pyricularia oryzae 70-15]	0.0058655	0.774098
XP_003712663.1	MGG_12936	alternative oxidase [Pyricularia oryzae 70-15]	0.00915741	0.774623
XP_003716668.1	MGG_03293	uncharacterized protein MGG_03293 [Pyricularia oryzae 70-15]	0.0221838	0.777778
XP_003710567.1	MGG_05668	uncharacterized protein MGG_05668 [Pyricularia oryzae 70-15]	0.0173837	0.778832
XP_003715263.1	MGG_07077	golgi apyrase [Pyricularia oryzae 70-15]	0.000339232	0.781241
XP_003719465.1	MGG_04340	uncharacterized protein MGG_04340 [Pyricularia oryzae 70-15]	0.00777978	0.782764
XP_003713606.1	MGG_04577	uncharacterized protein MGG_04577 [Pyricularia oryzae 70-15]	0.00130818	0.784121
XP_003714574.1	MGG_01595	eukaryotic translation initiation factor 3 subunit M [Pyricularia oryzae 70-15]	0.00158587	0.784652
XP_003716841.1	MGG_12766	uncharacterized protein MGG_12766 [Pyricularia oryzae 70-15]	0.000915499	0.784652
XP_003720895.1	MGG_02842	hsp70-like protein [Pyricularia oryzae 70-15]	0.0363838	0.785714
XP_003709937.1	MGG_09288	uncharacterized protein MGG_09288 [Pyricularia oryzae 70-15]	0.0187192	0.787608
XP_003720341.1	MGG_14292	leupeptin-inactivating enzyme 1 [Pyricularia oryzae 70-15]	0.0140172	0.787608
XP_003709614.1	MGG_16202	uncharacterized protein MGG_16202 [Pyricularia oryzae 70-15]	0.00197801	0.788077
XP_003711094.1	MGG_08661	acyl-CoA dehydrogenase family member 11 [Pyricularia oryzae 70-15]	6.73208e-05	0.788909
XP_003710588.1	MGG_05689	uncharacterized protein MGG_05689 [Pyricularia oryzae 70-15]	0.0156569	0.788909
XP_003709036.1	MGG_02268	uncharacterized protein MGG_02268 [Pyricularia oryzae 70-15]	0.0210091	0.789442
XP_003712435.1	MGG_04941	uncharacterized protein MGG_04941 [Pyricularia oryzae 70-15]	0.00581043	0.789976
XP_003716355.1	MGG_03560	phospholipid:diacylglycerol acyltransferase [Pyricularia oryzae 70-15]	0.046713	0.791816
XP_003716261.1	MGG_03630	cell division control protein 1 [Pyricularia oryzae 70-15]	0.00713368	0.792351
XP_003717829.1	MGG_01105	uncharacterized protein MGG_01105 [Pyricularia oryzae 70-15]	0.000257582	0.793722
XP_003713507.1	MGG_15537	uncharacterized protein MGG_15537 [Pyricularia oryzae 70-15]	0.00387094	0.794258
XP_003718326.1	MGG_00683	endoplasmic oxidoreductin-1 [Pyricularia oryzae 70-15]	0.00922774	0.79587
XP_003717264.1	MGG_06321	glycyl-tRNA synthetase [Pyricularia oryzae 70-15]	0.00218377	0.79587
XP_003714324.1	MGG_01383	uncharacterized protein MGG_01383 [Pyricularia oryzae 70-15]	0.000582567	0.796945
XP_003720798.1	MGG_02921	uncharacterized protein MGG_02921 [Pyricularia oryzae 70-15]	0.000494478	0.797783
XP_003711802.1	MGG_05962	uncharacterized protein MGG_05962 [Pyricularia oryzae 70-15]	0.00930542	0.798022
XP_003709800.1	MGG_09188	malate dehydrogenase [Pyricularia oryzae 70-15]	0.0473532	0.798322
XP_003719289.1	MGG_08692	alpha-1,2 mannosyltransferase KTR1 [Pyricularia oryzae 70-15]	0.00536269	0.798561
XP_003717419.1	MGG_10098	uncharacterized protein MGG_10098 [Pyricularia oryzae 70-15]	0.0427295	0.798801
XP_003710589.1	MGG_05690	uncharacterized protein MGG_05690 [Pyricularia oryzae 70-15]	7.71623e-06	0.79904
XP_003709360.1	MGG_06654	uncharacterized protein MGG_06654 [Pyricularia oryzae 70-15]	0.000944296	0.79988
XP_003715052.1	MGG_08097	CK1/CK1/CK1-G protein kinase [Pyricularia oryzae 70-15]	0.000280489	0.80042
XP_003714625.1	MGG_01637	phosphomannomutase [Pyricularia oryzae 70-15]	0.00147407	0.80042
XP_003718963.1	MGG_00164	galactosyltransferase [Pyricularia oryzae 70-15]	0.00743043	0.802343
XP_003717175.1	MGG_06396	uncharacterized protein MGG_06396 [Pyricularia oryzae 70-15]	0.0022626	0.802944
XP_003719255.1	MGG_08731	uncharacterized protein MGG_08731 [Pyricularia oryzae 70-15]	0.00840443	0.806928
XP_003714274.1	MGG_01347	4-carboxymuconolactone decarboxylase [Pyricularia oryzae 70-15]	0.0152751	0.807773
XP_003710112.1	MGG_10504	coatomer beta' subunit [Pyricularia oryzae 70-15]	0.0074929	0.80862
XP_003719259.1	MGG_08725	D-lactate dehydrogenase [Pyricularia oryzae 70-15]	0.00205717	0.809409
XP_003718693.1	MGG_00383	S-adenosylmethionine synthase [Pyricularia oryzae 70-15]	0.000209269	0.809955
XP_003712472.1	MGG_04973	carbonate dehydratase [Pyricularia oryzae 70-15]	0.0335861	0.809955
XP_003710817.1	MGG_04718	uncharacterized protein MGG_04718 [Pyricularia oryzae 70-15]	0.0214488	0.810501
XP_003714667.1	MGG_01679	ThiJ/PfpI family protein [Pyricularia oryzae 70-15]	0.0152738	0.811594
XP_003716946.1	MGG_06587	leucyl aminopeptidase [Pyricularia oryzae 70-15]	0.000177161	0.812141
XP_003715156.1	MGG_08182	glycolipid 2-alpha-mannosyltransferase [Pyricularia oryzae 70-15]	0.00158378	0.812141
XP_016845942.1	MGG_09167	uncharacterized protein MGG_09167 [Pyricularia oryzae 70-15]	0.00180199	0.812387
XP_003720881.1	MGG_02854	pirin domain-containing protein [Pyricularia oryzae 70-15]	0.00681881	0.812443
XP_003711682.1	MGG_16706	26S proteasome regulatory subunit rpn11 [Pyricularia oryzae 70-15]	0.0255501	0.812689
XP_003715298.1	MGG_07109	eukaryotic translation initiation factor 3 subunit G [Pyricularia oryzae 70-15]	0.0331728	0.813539
XP_003712610.1	MGG_05088	glutamate carboxypeptidase 2 [Pyricularia oryzae 70-15]	0.0413926	0.814826
XP_003717064.1	MGG_06496	uncharacterized protein MGG_06496 [Pyricularia oryzae 70-15]	0.0018644	0.816833
XP_003709117.1	MGG_11945	candidapepsin [Pyricularia oryzae 70-15]	0.0204562	0.817081
XP_003720033.1	MGG_03858	uncharacterized protein MGG_03858 [Pyricularia oryzae 70-15]	0.000167404	0.817328
XP_003714371.1	MGG_01423	uncharacterized protein MGG_01423 [Pyricularia oryzae 70-15]	0.00820082	0.818981
XP_003718554.1	MGG_00505	septation protein SUN4 [Pyricularia oryzae 70-15]	4.58104e-05	0.819836
XP_003712017.1	MGG_13200	eukaryotic translation initiation factor 2 subunit alpha [Pyricularia oryzae 70-15]	0.0140749	0.82014
XP_003721443.1	MGG_09640	alpha-amylase 1 [Pyricularia oryzae 70-15]	0.000202074	0.821494
XP_003714884.1	MGG_01863	aminopeptidase Y [Pyricularia oryzae 70-15]	0.00828102	0.821743
XP_003709950.1	MGG_09301	uncharacterized protein MGG_09301 [Pyricularia oryzae 70-15]	0.020703	0.82285
XP_003714398.1	MGG_15700	uncharacterized protein MGG_15700 [Pyricularia oryzae 70-15]	0.00756799	0.822904
XP_003714742.1	MGG_01745	zinc finger protein gcs1 [Pyricularia oryzae 70-15]	0.0146477	0.823458
XP_003714727.1	MGG_01729	uncharacterized protein MGG_01729 [Pyricularia oryzae 70-15]	0.00294289	0.824263
XP_003717999.1	MGG_11462	uncharacterized protein MGG_11462 [Pyricularia oryzae 70-15]	0.0201187	0.824513
XP_003712255.1	MGG_09489	uncharacterized protein MGG_09489 [Pyricularia oryzae 70-15]	0.00397921	0.826484
XP_003716273.1	MGG_03619	fumarate reductase [Pyricularia oryzae 70-15]	0.0117987	0.826484
XP_003721165.1	MGG_02625	superoxide dismutase [Pyricularia oryzae 70-15]	0.000160898	0.82704
XP_003712181.1	MGG_09560	uncharacterized protein MGG_09560 [Pyricularia oryzae 70-15]	0.0339133	0.827292
XP_003709023.1	MGG_02252	tetrahydroxynaphthalene reductase [Pyricularia oryzae 70-15]	3.23726e-05	0.828458
XP_003720643.1	MGG_03041	glucokinase [Pyricularia oryzae 70-15]	0.00337826	0.830943
XP_003713758.1	MGG_04829	60S ribosomal protein L9-A [Pyricularia oryzae 70-15]	0.000936145	1.20022
XP_003718391.1	MGG_11536	alpha-xylosidase [Pyricularia oryzae 70-15]	0.0193459	1.20022
XP_003713069.1	MGG_07833	ferric reductase [Pyricularia oryzae 70-15]	0.00810689	1.20264
XP_003709356.1	MGG_06650	tubulin alpha-B chain [Pyricularia oryzae 70-15]	0.00977556	1.20301
XP_003709399.1	MGG_06691	4-hydroxyphenylpyruvate dioxygenase [Pyricularia oryzae 70-15]	0.00850502	1.20507
XP_003714630.1	MGG_11174	sensor protein gacS [Pyricularia oryzae 70-15]	0.00131353	1.20507
XP_003712792.1	MGG_05238	40S ribosomal protein S14 [Pyricularia oryzae 70-15]	0.0343694	1.20544
XP_003714824.1	MGG_01812	amidohydrolase [Pyricularia oryzae 70-15]	0.0125391	1.20832
XP_003713531.1	MGG_04436	elongation factor 1-beta [Pyricularia oryzae 70-15]	0.0409259	1.20913
XP_003720792.1	MGG_02925	uncharacterized protein MGG_02925 [Pyricularia oryzae 70-15]	0.0322312	1.20913
XP_003713539.1	MGG_04444	60S ribosomal protein L6-B [Pyricularia oryzae 70-15]	0.00831479	1.21076
XP_003715163.1	MGG_08187	thiol-specific monooxygenase [Pyricularia oryzae 70-15]	0.017254	1.21321
XP_003715558.1	MGG_12403	5'-3' exoribonuclease 1 [Pyricularia oryzae 70-15]	0.0200425	1.21648
XP_003720753.1	MGG_02954	dolichyl-phosphate-mannose-protein mannosyltransferase 1 [Pyricularia oryzae 70-15]	0.000170366	1.21774
XP_003713928.1	MGG_08898	differentiation regulator [Pyricularia oryzae 70-15]	0.0244911	1.21811
XP_003718553.1	MGG_00506	uncharacterized protein MGG_00506 [Pyricularia oryzae 70-15]	0.000580265	1.21848
XP_003713933.1	MGG_08904	uncharacterized protein MGG_08904 [Pyricularia oryzae 70-15]	0.000339483	1.2193
XP_003709863.1	MGG_09239	squalene synthase [Pyricularia oryzae 70-15]	0.0482986	1.21976
XP_003712086.1	MGG_06199	peroxisomal-coenzyme A synthetase [Pyricularia oryzae 70-15]	0.0318651	1.22103
XP_003712933.1	MGG_07727	proteasome component C1 [Pyricularia oryzae 70-15]	0.0060772	1.2214
XP_003713851.1	MGG_08832	C-5 sterol desaturase [Pyricularia oryzae 70-15]	0.0283902	1.22268
XP_003717755.1	MGG_10969	kynureninase, variant [Pyricularia oryzae 70-15]	0.0372251	1.22305
XP_003720054.1	MGG_03838	Ser/Thr protein phosphatase [Pyricularia oryzae 70-15]	0.00779263	1.22717
XP_003713174.1	MGG_07929	40S ribosomal protein S26E [Pyricularia oryzae 70-15]	0.0225715	1.22754
XP_003716672.1	MGG_03290	N-(5-amino-5-carboxypentanoyl)-L-cysteinyl-D-valine synthase [Pyricularia oryzae 70-15]	0.0145681	1.23131
XP_003718312.1	MGG_00695	alpha-1,2-mannosidase subfamily [Pyricularia oryzae 70-15]	0.0369037	1.23214
XP_003718107.1	MGG_00865	1,3-beta-glucan synthase component FKS1 [Pyricularia oryzae 70-15]	0.000222905	1.23297
XP_003710832.1	MGG_04710	translational activator GCN1 [Pyricularia oryzae 70-15]	0.0398722	1.2363
XP_003709373.1	MGG_06668	uncharacterized protein MGG_06668 [Pyricularia oryzae 70-15]	0.0164018	1.2363
XP_003716408.1	MGG_03511	coatomer alpha subunit [Pyricularia oryzae 70-15]	7.73585e-05	1.23714
XP_003719899.1	MGG_03965	60S ribosomal protein L26 [Pyricularia oryzae 70-15]	0.00526821	1.23918
XP_003711459.1	MGG_07545	CTP synthase [Pyricularia oryzae 70-15]	0.0159281	1.23964
XP_003716538.1	MGG_14886	sphingolipid C9-methyltransferase [Pyricularia oryzae 70-15]	0.0273321	1.23964
XP_003714259.1	MGG_01333	uncharacterized protein MGG_01333 [Pyricularia oryzae 70-15]	0.032556	1.24048
XP_003716753.1	MGG_03226	cytochrome b-c1 complex subunit 2 [Pyricularia oryzae 70-15]	0.002796	1.24383
XP_003721278.1	MGG_02531	minor extracellular protease vpr [Pyricularia oryzae 70-15]	0.0272932	1.24934
XP_003711008.1	MGG_15294	proline iminopeptidase [Pyricularia oryzae 70-15]	0.00459444	1.25019
XP_003716071.1	MGG_08554	amidohydrolase [Pyricularia oryzae 70-15]	0.0191431	1.25056
XP_003718414.1	MGG_11541	phosphoribosylformylglycinamidine synthase [Pyricularia oryzae 70-15]	0.000150713	1.25141
XP_003720983.1	MGG_02766	succinate-semialdehyde dehydrogenase [Pyricularia oryzae 70-15]	1.14604e-05	1.25225
XP_003710104.1	MGG_15479	uncharacterized protein MGG_15479 [Pyricularia oryzae 70-15]	0.0047092	1.25225
XP_003710726.1	MGG_10633	AP-1 complex subunit mu-1 [Pyricularia oryzae 70-15]	0.0043243	1.2531
XP_003713518.1	MGG_04425	phenylalanyl-tRNA synthetase subunit alpha [Pyricularia oryzae 70-15]	0.00455592	1.25479
XP_003717142.1	MGG_06425	anthranilate synthase component 2 [Pyricularia oryzae 70-15]	0.0374319	1.25734
XP_003719917.1	MGG_03947	V-type proton ATPase subunit A [Pyricularia oryzae 70-15]	0.0267806	1.26121
XP_003711270.1	MGG_07392	50S ribosomal protein L14 [Pyricularia oryzae 70-15]	0.045125	1.26244
XP_003716700.1	MGG_03266	uncharacterized protein MGG_03266 [Pyricularia oryzae 70-15]	0.00426121	1.2633
XP_003717027.1	MGG_06524	fructose-2,6-bisphosphatase [Pyricularia oryzae 70-15]	0.0126615	1.2633
XP_003712026.1	MGG_06148	peroxisomal hydratase-dehydrogenase-epimerase [Pyricularia oryzae 70-15]	0.00635501	1.26463
XP_003718349.1	MGG_00667	uncharacterized protein MGG_00667 [Pyricularia oryzae 70-15]	0.00263722	1.26795
XP_003719632.1	MGG_04191	hsp70-like protein [Pyricularia oryzae 70-15]	0.00904675	1.27015
XP_003709842.1	MGG_16248	30S ribosomal protein S5 [Pyricularia oryzae 70-15]	0.00150406	1.27187
XP_003711898.1	MGG_06047	cytochrome P450 61 [Pyricularia oryzae 70-15]	0.00107991	1.27531
XP_003719920.1	MGG_03945	acetolactate synthase [Pyricularia oryzae 70-15]	0.00010929	1.2805
XP_003720277.1	MGG_09348	mitochondrial intermembrane space import and assembly protein 40 [Pyricularia oryzae 70-15]	0.0270813	1.2861
XP_003714071.1	MGG_11278	mitochondrion protein [Pyricularia oryzae 70-15]	0.0163111	1.28659
XP_003714132.1	MGG_01230	succinate-semialdehyde dehydrogenase [Pyricularia oryzae 70-15]	0.0164746	1.28746
XP_003714014.1	MGG_08975	3-hydroxy-3-methylglutaryl-coenzyme A reductase [Pyricularia oryzae 70-15]	0.00266004	1.28958
XP_003712127.1	MGG_05812	phosphomevalonate kinase [Pyricularia oryzae 70-15]	0.00995373	1.28969
XP_003713220.1	MGG_07973	surface protein 1 [Pyricularia oryzae 70-15]	0.02235	1.28997
XP_003721230.1	MGG_02572	prion formation protein 1 [Pyricularia oryzae 70-15]	0.0343066	1.29008
XP_003714564.1	MGG_01586	arsenite resistance protein Ars2 [Pyricularia oryzae 70-15]	0.0175993	1.2932
XP_003716849.1	MGG_03147	glycerol-3-phosphate dehydrogenase [Pyricularia oryzae 70-15]	0.0370699	1.29484
XP_003718610.1	MGG_11577	mitochondrial 2-oxodicarboxylate transporter [Pyricularia oryzae 70-15]	0.0335795	1.29583
XP_003710232.1	MGG_13032	formyl-coenzyme A transferase [Pyricularia oryzae 70-15]	0.0159078	1.30011
XP_003714701.1	MGG_01706	uncharacterized protein MGG_01706 [Pyricularia oryzae 70-15]	0.0257367	1.30023
XP_003714642.1	MGG_01656	UV excision repair protein Rad23 [Pyricularia oryzae 70-15]	0.003324	1.3015
XP_003709906.1	MGG_09271	uncharacterized protein MGG_09271 [Pyricularia oryzae 70-15]	0.0170398	1.30376
XP_003718725.1	MGG_00356	splicing factor 3B subunit 1 [Pyricularia oryzae 70-15]	0.0289866	1.30542
XP_003718445.1	MGG_00594	uncharacterized protein MGG_00594 [Pyricularia oryzae 70-15]	0.0380571	1.30553
XP_003719810.1	MGG_04034	formate dehydrogenase [Pyricularia oryzae 70-15]	0.00527957	1.30592
XP_003721174.1	MGG_02620	60S ribosomal protein L37 [Pyricularia oryzae 70-15]	0.00236569	1.30769
XP_003712084.1	MGG_13185	inositol-3-phosphate synthase [Pyricularia oryzae 70-15]	0.00818169	1.31214
XP_003713115.1	MGG_07877	dipeptidyl-peptidase V [Pyricularia oryzae 70-15]	0.000144547	1.31303
XP_003709328.1	MGG_02520	uncharacterized protein MGG_02520 [Pyricularia oryzae 70-15]	0.0164927	1.31315
XP_003717956.1	MGG_11457	uncharacterized protein MGG_11457 [Pyricularia oryzae 70-15]	0.0188205	1.3166
XP_003713520.1	MGG_04427	dolichyl-phosphate-mannose-protein mannosyltransferase 4 [Pyricularia oryzae 70-15]	0.00159475	1.3175
XP_003719104.1	MGG_00041	O-methyltransferase [Pyricularia oryzae 70-15]	0.00514149	1.3175
XP_003713173.1	MGG_07928	ubiquitin-40S ribosomal protein S27a [Pyricularia oryzae 70-15]	0.00561353	1.31839
XP_003709319.1	MGG_02511	50S ribosomal protein L3 [Pyricularia oryzae 70-15]	0.0349966	1.31839
XP_003709613.1	MGG_16201	uncharacterized protein MGG_16201 [Pyricularia oryzae 70-15]	0.0382374	1.3198
XP_003712166.1	MGG_09571	uncharacterized protein MGG_09571 [Pyricularia oryzae 70-15]	0.00535604	1.32237
XP_003716853.1	MGG_03143	phenol 2-monooxygenase [Pyricularia oryzae 70-15]	0.0306579	1.32558
XP_003716966.1	MGG_06571	60S ribosomal protein L43 [Pyricularia oryzae 70-15]	0.00151389	1.32558
XP_003720920.1	MGG_02818	isoamyl alcohol oxidase [Pyricularia oryzae 70-15]	0.00276491	1.32687
XP_003719078.1	MGG_00063	glycogen debranching enzymye [Pyricularia oryzae 70-15]	0.000407686	1.32829
XP_003719728.1	MGG_04104	60S ribosomal protein L22 [Pyricularia oryzae 70-15]	0.010199	1.3288
XP_003711858.1	MGG_06011	S-(hydroxymethyl)glutathione dehydrogenase [Pyricularia oryzae 70-15]	0.0128533	1.32919
XP_003718752.1	MGG_00333	uncharacterized protein MGG_00333 [Pyricularia oryzae 70-15]	0.00906075	1.32919
XP_003711398.1	MGG_07489	mitochondrial phosphate carrier protein [Pyricularia oryzae 70-15]	0.0261109	1.33061
XP_003717800.1	MGG_01128	pentafunctional AROM polypeptide [Pyricularia oryzae 70-15]	0.000389149	1.33736
XP_003720251.1	MGG_09369	nuclear distribution protein pac-1a [Pyricularia oryzae 70-15]	0.0117321	1.33827
XP_003718324.1	MGG_00685	replication factor-A protein 1 [Pyricularia oryzae 70-15]	0.00125944	1.34048
XP_003720758.1	MGG_02949	cytoskeleton assembly control protein Sla2 [Pyricularia oryzae 70-15]	0.00158449	1.3465
XP_003711685.1	MGG_13292	uncharacterized protein MGG_13292 [Pyricularia oryzae 70-15]	0.0133145	1.34742
XP_003720979.1	MGG_02770	V-type proton ATPase subunit E [Pyricularia oryzae 70-15]	0.000316976	1.35571
XP_003720644.1	MGG_03039	hsp70-like protein [Pyricularia oryzae 70-15]	0.0255581	1.35625
XP_003717046.1	MGG_06512	glucan 1,3-beta-glucosidase 2 [Pyricularia oryzae 70-15]	0.0260668	1.36167
XP_003717982.1	MGG_00968	mitochondrial outer membrane protein porin [Pyricularia oryzae 70-15]	0.000471022	1.3622
XP_003714648.1	MGG_01662	4-aminobutyrate aminotransferase [Pyricularia oryzae 70-15]	0.00164356	1.36407
XP_003711850.1	MGG_06004	prohibitin-1 [Pyricularia oryzae 70-15]	0.00281406	1.3646
XP_003717750.1	MGG_14350	ribosome assembly protein RRB1 [Pyricularia oryzae 70-15]	0.0331018	1.36873
XP_003716118.1	MGG_08590	nucleoporin NIC96 [Pyricularia oryzae 70-15]	0.0402695	1.37046
XP_003712059.1	MGG_06177	uncharacterized protein MGG_06177, partial [Pyricularia oryzae 70-15]	0.000715409	1.37624
XP_003720948.1	MGG_02793	glycosyl hydrolase family 76 protein [Pyricularia oryzae 70-15]	0.00647354	1.37624
XP_003713155.1	MGG_07913	uncharacterized protein MGG_07913 [Pyricularia oryzae 70-15]	0.00247202	1.37758
XP_003713413.1	MGG_10380	cystathionine-gamma-lyase [Pyricularia oryzae 70-15]	0.0256803	1.37867
XP_003716153.1	MGG_03727	50S ribosomal protein L31e [Pyricularia oryzae 70-15]	0.00459147	1.37906
XP_003712981.1	MGG_07768	clathrin heavy chain [Pyricularia oryzae 70-15]	0.000993167	1.38001
XP_003712597.1	MGG_16862	uncharacterized protein MGG_16862 [Pyricularia oryzae 70-15]	0.0181996	1.38703
XP_003715031.1	MGG_08078	uncharacterized protein MGG_08078 [Pyricularia oryzae 70-15]	0.000175605	1.39044
XP_003710952.1	MGG_04503	carbamoyl-phosphate synthase subunit arginine-specific large [Pyricularia oryzae 70-15]	0.000280074	1.39099
XP_003709740.1	MGG_11785	60S ribosomal protein L15 [Pyricularia oryzae 70-15]	0.00039621	1.39139
XP_003712297.1	MGG_09457	thymidylate kinase [Pyricularia oryzae 70-15]	0.000828004	1.39425
XP_003711534.1	MGG_07613	acetyl-CoA carboxylase [Pyricularia oryzae 70-15]	0.00285331	1.39712
XP_003719378.1	MGG_14970	carnitinyl-CoA dehydratase [Pyricularia oryzae 70-15]	0.0152078	1.3996
XP_003709432.1	MGG_06721	60S ribosomal protein L28 [Pyricularia oryzae 70-15]	0.000549773	1.4
XP_003716569.1	MGG_03376	calcofluor white hypersensitive protein [Pyricularia oryzae 70-15]	2.89076e-05	1.40096
XP_003709558.1	MGG_16186	uncharacterized protein MGG_16186 [Pyricularia oryzae 70-15]	0.00857728	1.40136
XP_003719713.1	MGG_12154	fatty acid synthase subunit alpha [Pyricularia oryzae 70-15]	1.45169e-05	1.40481
XP_003709402.1	MGG_06693	60S ribosomal protein L27-A [Pyricularia oryzae 70-15]	0.00174262	1.40577
XP_003720327.1	MGG_10716	uncharacterized protein MGG_10716 [Pyricularia oryzae 70-15]	0.00167205	1.41295
XP_003716738.1	MGG_03238	zinc finger protein ZPR1 [Pyricularia oryzae 70-15]	0.000127884	1.41489
XP_003709374.1	MGG_06669	uncharacterized protein MGG_06669 [Pyricularia oryzae 70-15]	0.0186941	1.41993
XP_003712412.1	MGG_04921	60S ribosomal protein L23 [Pyricularia oryzae 70-15]	0.000415797	1.42033
XP_003710559.1	MGG_05661	40S ribosomal protein S18 [Pyricularia oryzae 70-15]	0.00111809	1.42424
XP_003716317.1	MGG_03593	uncharacterized protein MGG_03593 [Pyricularia oryzae 70-15]	0.0119229	1.42776
XP_003710021.1	MGG_09922	beta-hexosaminidase subunit beta [Pyricularia oryzae 70-15]	0.00027446	1.42817
XP_003715889.1	MGG_17002	uncharacterized protein MGG_17002 [Pyricularia oryzae 70-15]	0.000604958	1.42915
XP_003709603.1	MGG_06876	clathrin light chain [Pyricularia oryzae 70-15]	0.00106782	1.4335
XP_003716928.1	MGG_06600	carbonate dehydratase [Pyricularia oryzae 70-15]	0.00570402	1.43763
XP_003709622.1	MGG_16203	SMC1A protein [Pyricularia oryzae 70-15]	0.0457163	1.43803
XP_003720615.1	MGG_12523	adhesin protein Mad1 [Pyricularia oryzae 70-15]	0.00842304	1.44142
XP_003718169.1	MGG_00814	hsp90-like protein [Pyricularia oryzae 70-15]	0.000415377	1.44259
XP_003721103.1	MGG_02671	uncharacterized protein MGG_02671 [Pyricularia oryzae 70-15]	0.0235801	1.44698
XP_003713813.1	MGG_10185	60S ribosomal protein L23a [Pyricularia oryzae 70-15]	0.0198798	1.44798
XP_003721049.1	MGG_02711	uncharacterized protein MGG_02711 [Pyricularia oryzae 70-15]	0.0119941	1.44957
XP_003710176.1	MGG_13017	uncharacterized protein MGG_13017 [Pyricularia oryzae 70-15]	0.0310089	1.45039
XP_003717585.1	MGG_09764	uncharacterized protein MGG_09764 [Pyricularia oryzae 70-15]	0.0028012	1.456
XP_003713440.1	MGG_10825	54S ribosomal protein L49 [Pyricularia oryzae 70-15]	0.0055566	1.45641
XP_003717636.1	MGG_09715	aldo-keto reductase yakc [Pyricularia oryzae 70-15]	0.000104676	1.45659
XP_003714541.1	MGG_14797	elongation factor G [Pyricularia oryzae 70-15]	0.00675641	1.45659
XP_003711995.1	MGG_06127	profilin [Pyricularia oryzae 70-15]	0.0272288	1.45801
XP_003717948.1	MGG_00998	lipase/esterase [Pyricularia oryzae 70-15]	0.0130951	1.45861
XP_003716801.1	MGG_03188	cytochrome c oxidase polypeptide 5 [Pyricularia oryzae 70-15]	0.000768665	1.47423
XP_003716143.1	MGG_03736	multidrug resistance-associated protein 1 [Pyricularia oryzae 70-15]	0.017904	1.47627
XP_003721117.1	MGG_18003	ATP synthase subunit D [Pyricularia oryzae 70-15]	0.000966992	1.48139
XP_003718254.1	MGG_00746	uncharacterized protein MGG_00746 [Pyricularia oryzae 70-15]	0.0127922	1.48612
XP_003709867.1	MGG_11754	SMDR1 [Pyricularia oryzae 70-15]	0.00397168	1.5025
XP_003710410.1	MGG_05539	carboxypeptidase 2 [Pyricularia oryzae 70-15]	0.000998048	1.50731
XP_003716740.1	MGG_03236	40S ribosomal protein S6-B [Pyricularia oryzae 70-15]	0.0162366	1.50773
XP_003710971.1	MGG_04485	uncharacterized protein MGG_04485 [Pyricularia oryzae 70-15]	0.000360583	1.50773
XP_003712494.1	MGG_04994	plasma membrane H+-ATPase [Pyricularia oryzae 70-15]	0.000370803	1.50878
XP_003710443.1	MGG_05568	uncharacterized protein MGG_05568 [Pyricularia oryzae 70-15]	0.015778	1.51995
XP_003717084.1	MGG_06479	40S ribosomal protein S22 [Pyricularia oryzae 70-15]	0.0395628	1.52355
XP_003716235.1	MGG_03653	60S ribosomal protein L20 [Pyricularia oryzae 70-15]	0.000127674	1.52461
XP_003715409.1	MGG_07200	plasma membrane ATPase [Pyricularia oryzae 70-15]	4.79747e-05	1.52525
XP_003710027.1	MGG_09927	60S ribosomal protein L33-B [Pyricularia oryzae 70-15]	0.0302393	1.52738
XP_003719712.1	MGG_04118	fatty acid synthase beta subunit dehydratase [Pyricularia oryzae 70-15]	3.2475e-05	1.52845
XP_003720754.1	MGG_02953	60S ribosomal protein L21-B [Pyricularia oryzae 70-15]	0.0166963	1.53271
XP_003716446.1	MGG_03479	tricarboxylate transporter [Pyricularia oryzae 70-15]	0.0151234	1.54303
XP_003712857.1	MGG_05296	60S ribosomal protein L34-B [Pyricularia oryzae 70-15]	0.000118129	1.54453
XP_003721196.1	MGG_12652	extracellular cell wall glucanase Crf1 [Pyricularia oryzae 70-15]	0.00128176	1.54669
XP_003713853.1	MGG_08834	ribosomal protein L28e [Pyricularia oryzae 70-15]	1.34285e-05	1.54777
XP_003711849.1	MGG_06003	uncharacterized protein MGG_06003 [Pyricularia oryzae 70-15]	0.0086792	1.54994
XP_003716405.1	MGG_13535	nucleoporin POM152 [Pyricularia oryzae 70-15]	0.000125231	1.55168
XP_003714568.1	MGG_01589	uncharacterized protein MGG_01589 [Pyricularia oryzae 70-15]	0.00126625	1.55428
XP_003709274.1	MGG_02479	nuclear transport factor 2 [Pyricularia oryzae 70-15]	0.000116218	1.55537
XP_003716123.1	MGG_08593	uncharacterized protein MGG_08593 [Pyricularia oryzae 70-15]	0.0360357	1.56191
XP_003719608.1	MGG_04210	arginine biosynthesis ArgJ [Pyricularia oryzae 70-15]	0.00728732	1.5641
XP_003717583.1	MGG_09766	3-deoxy-7-phosphoheptulonate synthase [Pyricularia oryzae 70-15]	2.16044e-05	1.57954
XP_003714662.1	MGG_01674	multidrug resistance-associated protein 1 [Pyricularia oryzae 70-15]	0.0449562	1.58355
XP_003721190.1	MGG_02606	uncharacterized protein MGG_02606 [Pyricularia oryzae 70-15]	0.00102975	1.58887
XP_003720716.1	MGG_17901	cytochrome c oxidase subunit VIa [Pyricularia oryzae 70-15]	0.00762475	1.59136
XP_003711416.1	MGG_07504	uncharacterized protein MGG_07504 [Pyricularia oryzae 70-15]	0.0059075	1.59136
XP_003712620.1	MGG_05096	3-ketoacyl-CoA reductase [Pyricularia oryzae 70-15]	0.00363798	1.59516
XP_003717049.1	MGG_06510	cytochrome b5 [Pyricularia oryzae 70-15]	0.0271204	1.59671
XP_003710933.1	MGG_04550	calcium-translocating P-type ATPase [Pyricularia oryzae 70-15]	1.98271e-05	1.6053
XP_003721094.1	MGG_15022	uncharacterized protein MGG_15022 [Pyricularia oryzae 70-15]	0.000166899	1.60826
XP_003716300.1	MGG_03604	nuclear movement protein nudC [Pyricularia oryzae 70-15]	0.0033613	1.61666
XP_003715898.1	MGG_10680	40S ribosomal protein S24 [Pyricularia oryzae 70-15]	0.00490021	1.62281
XP_003714510.1	MGG_01537	pyrABCN [Pyricularia oryzae 70-15]	0.00127186	1.63461
XP_003717358.1	MGG_06234	uncharacterized protein MGG_06234 [Pyricularia oryzae 70-15]	0.00702983	1.6362
XP_003717013.1	MGG_12804	uncharacterized protein MGG_12804 [Pyricularia oryzae 70-15]	0.000599119	1.65678
XP_003715698.1	MGG_15100	polyketide synthase [Pyricularia oryzae 70-15]	1.0275e-05	1.66075
XP_003718014.1	MGG_00937	ATP-binding cassette sub-family A member 8-A [Pyricularia oryzae 70-15]	0.00815305	1.66075
XP_003720546.1	MGG_10292	uncharacterized protein MGG_10292 [Pyricularia oryzae 70-15]	0.0181753	1.66075
XP_003714104.1	MGG_01210	mitochondrial hypoxia responsive domain-containing protein [Pyricularia oryzae 70-15]	0.00226582	1.6738
XP_003718146.1	MGG_00835	flotillin domain-containing protein [Pyricularia oryzae 70-15]	0.000187592	1.67529
XP_003720273.1	MGG_09352	minor extracellular protease vpr [Pyricularia oryzae 70-15]	0.000103702	1.67857
XP_003718501.1	MGG_00549	3-hydroxyanthranilate 3,4-dioxygenase [Pyricularia oryzae 70-15]	0.0117022	1.69013
XP_003711926.1	MGG_13221	hsp10-like protein [Pyricularia oryzae 70-15]	0.00228427	1.69255
XP_003720097.1	MGG_17753	uncharacterized protein MGG_17753 [Pyricularia oryzae 70-15]	0.0171111	1.69784
XP_003718885.1	MGG_00221	40S ribosomal protein S7 [Pyricularia oryzae 70-15]	0.0016264	1.69982
XP_003717584.1	MGG_09765	uncharacterized protein MGG_09765 [Pyricularia oryzae 70-15]	0.00191173	1.70027
XP_003719241.1	MGG_08744	uncharacterized protein MGG_08744 [Pyricularia oryzae 70-15]	0.00122605	1.70194
XP_003717602.1	MGG_09750	diphosphomevalonate decarboxylase [Pyricularia oryzae 70-15]	5.45141e-06	1.70803
XP_003721315.1	MGG_15048	NAD-dependent deacetylase sirtuin-5 [Pyricularia oryzae 70-15]	8.34328e-06	1.71125
XP_003709212.1	MGG_11913	uncharacterized protein MGG_11913 [Pyricularia oryzae 70-15]	0.0273222	1.71571
XP_003719851.1	MGG_12127	YOP1 [Pyricularia oryzae 70-15]	0.00420012	1.72278
XP_003712077.1	MGG_06192	cytochrome b-c1 complex subunit 7 [Pyricularia oryzae 70-15]	0.00762527	1.731
XP_003715300.1	MGG_07110	phosphatidylethanolamine N-methyltransferase [Pyricularia oryzae 70-15]	0.00266687	1.73473
XP_003720276.1	MGG_09349	uncharacterized protein MGG_09349 [Pyricularia oryzae 70-15]	0.00141041	1.74645
XP_003721120.1	MGG_02659	60S ribosomal protein L14 [Pyricularia oryzae 70-15]	0.00420944	1.76625
XP_003709170.1	MGG_02392	40S ribosomal protein S30 [Pyricularia oryzae 70-15]	0.000556811	1.78164
XP_003713551.1	MGG_04455	60S ribosomal protein L35 [Pyricularia oryzae 70-15]	0.00498536	1.78505
XP_003717664.1	MGG_09692	aminopeptidase Y [Pyricularia oryzae 70-15]	0.000327585	1.792
XP_003715818.1	MGG_08267	uncharacterized protein MGG_08267 [Pyricularia oryzae 70-15]	1.93651e-05	1.82533
XP_003716099.1	MGG_08575	uncharacterized protein MGG_08575 [Pyricularia oryzae 70-15]	0.00165459	1.83019
XP_003709137.1	MGG_02368	galactose oxidase [Pyricularia oryzae 70-15]	5.03863e-06	1.83467
XP_003714817.1	MGG_01806	uncharacterized protein MGG_01806 [Pyricularia oryzae 70-15]	0.00298342	1.84495
XP_003717639.1	MGG_17278	argininosuccinate lyase [Pyricularia oryzae 70-15]	0.000429516	1.85259
XP_003714157.1	MGG_14772	uncharacterized protein MGG_14772 [Pyricularia oryzae 70-15]	0.0133048	1.85619
XP_003721421.1	MGG_09668	gut esterase 1 [Pyricularia oryzae 70-15]	0.0048735	1.85762
XP_003712805.1	MGG_05248	60S ribosomal protein L32 [Pyricularia oryzae 70-15]	0.00394521	1.89947
XP_003718334.1	MGG_00680	mRNA 3'-end-processing protein yth-1 [Pyricularia oryzae 70-15]	0.011327	1.92777
XP_003716332.1	MGG_03578	histone H2B [Pyricularia oryzae 70-15]	0.000768334	1.93974
XP_003711884.1	MGG_06035	FK506-binding protein 1B [Pyricularia oryzae 70-15]	7.37624e-05	1.95229
XP_003718091.1	MGG_00878	uncharacterized protein MGG_00878 [Pyricularia oryzae 70-15]	0.0126563	2.0426
XP_003715424.1	MGG_07212	uncharacterized protein MGG_07212 [Pyricularia oryzae 70-15]	0.00112407	2.131
XP_003714134.1	MGG_01232	uncharacterized protein MGG_01232 [Pyricularia oryzae 70-15]	3.72916e-05	2.13152
XP_003711326.1	MGG_16629	uncharacterized protein MGG_16629 [Pyricularia oryzae 70-15]	0.00571611	2.19319
XP_003717323.1	MGG_06269	60S ribosomal protein L2 [Pyricularia oryzae 70-15]	0.000434909	2.30033
XP_003709762.1	MGG_07005	uncharacterized protein MGG_07005 [Pyricularia oryzae 70-15]	0.0211598	2.30396
XP_003716094.1	MGG_17043	uncharacterized protein MGG_17043 [Pyricularia oryzae 70-15]	0.0139505	2.39943
XP_003718574.1	MGG_00488	uncharacterized protein MGG_00488 [Pyricularia oryzae 70-15]	0.0313334	2.59772
XP_003712357.1	MGG_04876	succinate dehydrogenase cytochrome B subunit [Pyricularia oryzae 70-15]	0.00627154	3.26671
XP_003717761.1	MGG_01160	histone H4 [Pyricularia oryzae 70-15]	0.00033856	3.30108
XP_003716361.1	MGG_03554	60S ribosomal protein L36 [Pyricularia oryzae 70-15]	0.000733053	3.80769
XP_003716755.1	MGG_03224	uncharacterized protein MGG_03224 [Pyricularia oryzae 70-15]	1.21733e-05	4.67108
